# Supplementary material for: Identification and validation of potential prognostic lncRNA biomarkers for predicting survival in patients with multiple myeloma
Source: J Exp Clin Cancer Res. 2015 Sep 11;34(1):102. doi: 10.1186/s13046-015-0219-5 (PMC4567800; doi:10.1186/s13046-015-0219-5)
Supplement: Additional file 2: Table S2. — List of mRNAs co-expressed with at least one of the four prognostic lncRNAs. (XLS 131 kb) [file 13046_2015_219_MOESM2_ESM.xls]

## Sheet: mRNAs co-expressed with lncRNA
Refseq ID	Gene symbol	Species	Gene annotation
NM_001130709	RUFY3	Homo sapiens	RUN and FYVE domain containing 3
NM_000267	NF1	Homo sapiens	neurofibromin 1
NM_007057	ZWINT	Homo sapiens	ZW10 interactor
NM_001040138	Cklf	Homo sapiens	chemokine-like factor
NM_005998	Cct3	Homo sapiens	chaperonin containing TCP1, subunit 3 (gamma)
NM_001040135	ACTR3B	Homo sapiens	ARP3 actin-related protein 3 homolog B (yeast)
NM_002396	ME2	Homo sapiens	malic enzyme 2, NAD(+)-dependent, mitochondrial
NM_015698	GPKOW	Homo sapiens	G patch domain and KOW motifs
NM_002393	MDM4	Homo sapiens	Mdm4 p53 binding protein homolog (mouse)
NM_005999	Tsnax	Homo sapiens	translin-associated factor X
NM_001136020	Ica1	Homo sapiens	islet cell autoantigen 1, 69kDa
NM_006342	TACC3	Homo sapiens	transforming, acidic coiled-coil containing protein 3
NM_015895	gmnn	Homo sapiens	geminin, DNA replication inhibitor
NM_014292	cbx6	Homo sapiens	chromobox homolog 6
NM_004202	TMSB4Y	Homo sapiens	thymosin beta 4, Y-linked
NM_001001974	plekha1	Homo sapiens	pleckstrin homology domain containing, family A (phosphoinositide binding specific) member 1
NM_001915	CYB561	Homo sapiens	cytochrome b-561
NM_013300	C12orf24	Homo sapiens	chromosome 12 open reading frame 24
NM_001127202	PCID2	Homo sapiens	PCI domain containing 2
NM_005085	Nup214	Homo sapiens	nucleoporin 214kDa
NM_005088	SFRS17A	Homo sapiens	splicing factor, arginine/serine-rich 17A
NM_005089	ZRSR2	Homo sapiens	zinc finger (CCCH type), RNA-binding motif and serine/arginine rich 2
NM_024094	DSCC1	Homo sapiens	defective in sister chromatid cohesion 1 homolog (S. cerevisiae)
NM_058216	RAD51C	Homo sapiens	RAD51 homolog C (S. cerevisiae)
NM_001007024	GOSR1	Homo sapiens	golgi SNAP receptor complex member 1
NM_001007025	GOSR1	Homo sapiens	golgi SNAP receptor complex member 1
NM_001127203	PCID2	Homo sapiens	PCI domain containing 2
NM_016951	Cklf	Homo sapiens	chemokine-like factor
NM_001145549	TXNDC5	Homo sapiens	thioredoxin domain containing 5 (endoplasmic reticulum); muted homolog (mouse)
NM_001145549	MUTED	Homo sapiens	thioredoxin domain containing 5 (endoplasmic reticulum); muted homolog (mouse)
NM_000284	Pdha1	Homo sapiens	pyruvate dehydrogenase (lipoamide) alpha 1
NM_181696	PRDX1	Homo sapiens	peroxiredoxin 1
NM_181697	PRDX1	Homo sapiens	peroxiredoxin 1
NM_004219	Pttg2	Homo sapiens	pituitary tumor-transforming 1; pituitary tumor-transforming 2
NM_004219	PTTG1	Homo sapiens	pituitary tumor-transforming 1; pituitary tumor-transforming 2
NM_016578	rsf1	Homo sapiens	remodeling and spacing factor 1
NM_016579	Cd320	Homo sapiens	CD320 molecule
NM_001905	CTPS	Homo sapiens	CTP synthase
NM_005977	RNF6	Homo sapiens	ring finger protein (C3H2C3 type) 6
NM_001134364	MAP4	Homo sapiens	microtubule-associated protein 4
NM_001134365	MAP4	Homo sapiens	microtubule-associated protein 4
NM_006323	SEC24B	Homo sapiens	SEC24 family, member B (S. cerevisiae)
NM_001000	RPL39P20	Homo sapiens	ribosomal protein L39 pseudogene 10; ribosomal protein L39 pseudogene 20; ribosomal protein L39 pseudogene 27; ribosomal protein L39; ribosomal protein L39 pseudogene 13; ribosomal protein L39 pseudogene 32
NM_001000	RPL39P32	Homo sapiens	ribosomal protein L39 pseudogene 10; ribosomal protein L39 pseudogene 20; ribosomal protein L39 pseudogene 27; ribosomal protein L39; ribosomal protein L39 pseudogene 13; ribosomal protein L39 pseudogene 32
NM_001000	RPL39P13	Homo sapiens	ribosomal protein L39 pseudogene 10; ribosomal protein L39 pseudogene 20; ribosomal protein L39 pseudogene 27; ribosomal protein L39; ribosomal protein L39 pseudogene 13; ribosomal protein L39 pseudogene 32
NM_001000	RPL39P10	Homo sapiens	ribosomal protein L39 pseudogene 10; ribosomal protein L39 pseudogene 20; ribosomal protein L39 pseudogene 27; ribosomal protein L39; ribosomal protein L39 pseudogene 13; ribosomal protein L39 pseudogene 32
NM_001000	RPL39P27	Homo sapiens	ribosomal protein L39 pseudogene 10; ribosomal protein L39 pseudogene 20; ribosomal protein L39 pseudogene 27; ribosomal protein L39; ribosomal protein L39 pseudogene 13; ribosomal protein L39 pseudogene 32
NM_001000	RPL39	Homo sapiens	ribosomal protein L39 pseudogene 10; ribosomal protein L39 pseudogene 20; ribosomal protein L39 pseudogene 27; ribosomal protein L39; ribosomal protein L39 pseudogene 13; ribosomal protein L39 pseudogene 32
NM_207311	CCDC64	Homo sapiens	coiled-coil domain containing 64
NM_005775	sorbs3	Homo sapiens	sorbin and SH3 domain containing 3
NM_030884	MAP4	Homo sapiens	microtubule-associated protein 4
NM_030885	MAP4	Homo sapiens	microtubule-associated protein 4
NM_001164471	TSPY4	Homo sapiens	similar to testis specific protein, Y-linked 1
NM_001003	rplp1	Homo sapiens	ribosomal protein, large, P1
NM_058241	CCNT2	Homo sapiens	cyclin T2
NM_001006	LOC100130107	Homo sapiens	ribosomal protein S3A pseudogene 5; ribosomal protein S3a pseudogene 47; ribosomal protein S3a pseudogene 49; ribosomal protein S3A; hypothetical LOC100131699; hypothetical LOC100130107
NM_001006	RPS3AP5	Homo sapiens	ribosomal protein S3A pseudogene 5; ribosomal protein S3a pseudogene 47; ribosomal protein S3a pseudogene 49; ribosomal protein S3A; hypothetical LOC100131699; hypothetical LOC100130107
NM_001006	RPS3AP49	Homo sapiens	ribosomal protein S3A pseudogene 5; ribosomal protein S3a pseudogene 47; ribosomal protein S3a pseudogene 49; ribosomal protein S3A; hypothetical LOC100131699; hypothetical LOC100130107
NM_001006	LOC100131699	Homo sapiens	ribosomal protein S3A pseudogene 5; ribosomal protein S3a pseudogene 47; ribosomal protein S3a pseudogene 49; ribosomal protein S3A; hypothetical LOC100131699; hypothetical LOC100130107
NM_001006	RPS3AP47	Homo sapiens	ribosomal protein S3A pseudogene 5; ribosomal protein S3a pseudogene 47; ribosomal protein S3a pseudogene 49; ribosomal protein S3A; hypothetical LOC100131699; hypothetical LOC100130107
NM_001006	rps3a	Homo sapiens	ribosomal protein S3A pseudogene 5; ribosomal protein S3a pseudogene 47; ribosomal protein S3a pseudogene 49; ribosomal protein S3A; hypothetical LOC100131699; hypothetical LOC100130107
NM_005066	sfpq	Homo sapiens	splicing factor proline/glutamine-rich (polypyrimidine tract binding protein associated)
NM_001008	RPS4Y1	Homo sapiens	ribosomal protein S4, Y-linked 1
NM_207304	mbnl2	Homo sapiens	muscleblind-like 2 (Drosophila)
NM_001206	KLF9	Homo sapiens	Kruppel-like factor 9
NM_019616	F7	Homo sapiens	coagulation factor VII (serum prothrombin conversion accelerator)
NM_005475	SH2B3	Homo sapiens	SH2B adaptor protein 3
NM_016292	Trap1	Homo sapiens	TNF receptor-associated protein 1
NM_024755	SLTM	Homo sapiens	SAFB-like, transcription modulator
NM_025087	CWH43	Homo sapiens	hypothetical protein FLJ21511
NM_004237	Trip13	Homo sapiens	thyroid hormone receptor interactor 13
NM_033355	CASP8	Homo sapiens	caspase 8, apoptosis-related cysteine peptidase
NM_033356	CASP8	Homo sapiens	caspase 8, apoptosis-related cysteine peptidase
NM_001024094	NR3C1	Homo sapiens	nuclear receptor subfamily 3, group C, member 1 (glucocorticoid receptor)
NM_016237	ANAPC5	Homo sapiens	anaphase promoting complex subunit 5
NM_033358	CASP8	Homo sapiens	caspase 8, apoptosis-related cysteine peptidase
NM_001167606	RAB35	Homo sapiens	similar to hCG1778032; RAB35, member RAS oncogene family
NM_000026	ADSL	Homo sapiens	adenylosuccinate lyase
NM_000025	Adrb3	Homo sapiens	adrenergic, beta-3-, receptor
NM_001164410	cdk5	Homo sapiens	cyclin-dependent kinase 5
NM_016243	CYB5R1	Homo sapiens	cytochrome b5 reductase 1
NM_001144913	FGFR2	Homo sapiens	fibroblast growth factor receptor 2
NM_001144917	FGFR2	Homo sapiens	fibroblast growth factor receptor 2
NM_001006623	WDR33	Homo sapiens	WD repeat domain 33
NM_016033	Fam82b	Homo sapiens	family with sequence similarity 82, member B
NM_001144916	FGFR2	Homo sapiens	fibroblast growth factor receptor 2
NM_001006622	WDR33	Homo sapiens	WD repeat domain 33
NM_001144915	FGFR2	Homo sapiens	fibroblast growth factor receptor 2
NM_006575	Map4k5	Homo sapiens	mitogen-activated protein kinase kinase kinase kinase 5
NM_001144914	FGFR2	Homo sapiens	fibroblast growth factor receptor 2
NM_007005	Tle4	Homo sapiens	transducin-like enhancer of split 4 (E(sp1) homolog, Drosophila)
NM_001135608	arhgap26	Homo sapiens	Rho GTPase activating protein 26
NM_013348	KCNJ14	Homo sapiens	potassium inwardly-rectifying channel, subfamily J, member 14
NM_001761	CCNF	Homo sapiens	cyclin F
NM_001164615	FZD6	Homo sapiens	frizzled homolog 6 (Drosophila)
NM_000036	AMPD1	Homo sapiens	adenosine monophosphate deaminase 1 (isoform M)
NM_001164616	FZD6	Homo sapiens	frizzled homolog 6 (Drosophila)
NM_005764	PDZK1IP1	Homo sapiens	PDZK1 interacting protein 1
NM_001228	CASP8	Homo sapiens	caspase 8, apoptosis-related cysteine peptidase
NM_002358	Mad2l1	Homo sapiens	MAD2 mitotic arrest deficient-like 1 (yeast)
NM_016231	nlk	Homo sapiens	nemo-like kinase
NM_001008883	Cct3	Homo sapiens	chaperonin containing TCP1, subunit 3 (gamma)
NM_015670	SENP3	Homo sapiens	SUMO1/sentrin/SMT3 specific peptidase 3
NM_016028	suv420h1	Homo sapiens	suppressor of variegation 4-20 homolog 1 (Drosophila)
NM_153464	ilf3	Homo sapiens	interleukin enhancer binding factor 3, 90kDa
NM_033379	Cdk1	Homo sapiens	cell division cycle 2, G1 to S and G2 to M
NM_001164238	NLGN4Y	Homo sapiens	neuroligin 4, Y-linked
NM_001241	CCNT2	Homo sapiens	cyclin T2
NM_002375	MAP4	Homo sapiens	microtubule-associated protein 4
NM_001079673	FNDC3A	Homo sapiens	fibronectin type III domain containing 3A
NM_007039	PTPN21	Homo sapiens	protein tyrosine phosphatase, non-receptor type 21
NM_001731	btg1	Homo sapiens	B-cell translocation gene 1, anti-proliferative
NM_032740	Sft2d3	Homo sapiens	SFT2 domain containing 3
NM_024927	Plekhh3	Homo sapiens	pleckstrin homology domain containing, family H (with MyTH4 domain) member 3
NM_005739	RASGRP1	Homo sapiens	RAS guanyl releasing protein 1 (calcium and DAG-regulated)
NM_001030288	Spn	Homo sapiens	sialophorin
NM_005698	Scamp3	Homo sapiens	secretory carrier membrane protein 3
NM_001114122	CHEK1	Homo sapiens	CHK1 checkpoint homolog (S. pombe)
NM_020420	DAZ3	Homo sapiens	deleted in azoospermia 1; deleted in azoospermia 3; deleted in azoospermia 2; deleted in azoospermia 4
NM_020420	DAZ4	Homo sapiens	deleted in azoospermia 1; deleted in azoospermia 3; deleted in azoospermia 2; deleted in azoospermia 4
NM_020420	DAZ1	Homo sapiens	deleted in azoospermia 1; deleted in azoospermia 3; deleted in azoospermia 2; deleted in azoospermia 4
NM_020420	DAZ2	Homo sapiens	deleted in azoospermia 1; deleted in azoospermia 3; deleted in azoospermia 2; deleted in azoospermia 4
NM_001114121	CHEK1	Homo sapiens	CHK1 checkpoint homolog (S. pombe)
NM_032744	C6orf105	Homo sapiens	chromosome 6 open reading frame 105
NM_001237	CCNA2	Homo sapiens	cyclin A2
NM_001006600	Erbb2ip	Homo sapiens	erbb2 interacting protein
NM_001143674	BRP44	Homo sapiens	brain protein 44
NM_001136015	ANXA2P1	Homo sapiens	annexin A2 pseudogene 3; annexin A2; annexin A2 pseudogene 1
NM_001136015	ANXA2P3	Homo sapiens	annexin A2 pseudogene 3; annexin A2; annexin A2 pseudogene 1
NM_001136015	ANXA2	Homo sapiens	annexin A2 pseudogene 3; annexin A2; annexin A2 pseudogene 1
NM_013323	Snx11	Homo sapiens	sorting nexin 11
NM_001740	CALB2	Homo sapiens	calbindin 2
NM_000216	KAL1	Homo sapiens	Kallmann syndrome 1 sequence
NM_007019	UBE2C	Homo sapiens	ubiquitin-conjugating enzyme E2C
NM_016531	KLF3	Homo sapiens	Kruppel-like factor 3 (basic)
NM_001122665	DDX3Y	Homo sapiens	DEAD (Asp-Glu-Ala-Asp) box polypeptide 3, Y-linked
NM_022098	Xpnpep3	Homo sapiens	X-prolyl aminopeptidase (aminopeptidase P) 3, putative
NM_001161465	JMJD4	Homo sapiens	jumonji domain containing 4
NM_001255	cdc20	Homo sapiens	cell division cycle 20 homolog (S. cerevisiae)
NM_001042476	carhsp1	Homo sapiens	calcium regulated heat stable protein 1, 24kDa
NM_020445	ACTR3B	Homo sapiens	ARP3 actin-related protein 3 homolog B (yeast)
NM_001254	cdc6	Homo sapiens	cell division cycle 6 homolog (S. cerevisiae)
NM_015229	kiaa0664	Homo sapiens	KIAA0664
NM_018846	KLHL7	Homo sapiens	kelch-like 7 (Drosophila)
NM_021102	Spint2	Homo sapiens	serine peptidase inhibitor, Kunitz type, 2
NM_138565	cttn	Homo sapiens	cortactin
NM_021104	RPL41	Homo sapiens	ribosomal protein L41
NM_013377	Pdzrn4	Homo sapiens	PDZ domain containing ring finger 4
NM_000477	alb	Homo sapiens	albumin
NM_005911	mat2a	Homo sapiens	methionine adenosyltransferase II, alpha
NM_005914	MCM4	Homo sapiens	minichromosome maintenance complex component 4
NM_001269	SNHG3-RCC1	Homo sapiens	regulator of chromosome condensation 1; SNHG3-RCC1 readthrough transcript
NM_001269	rcc1	Homo sapiens	regulator of chromosome condensation 1; SNHG3-RCC1 readthrough transcript
NM_001071	Tyms	Homo sapiens	thymidylate synthetase
NM_002313	ABLIM1	Homo sapiens	actin binding LIM protein 1
NM_020459	Paip2b	Homo sapiens	poly(A) binding protein interacting protein 2B
NM_054016	SFRS13A	Homo sapiens	FUS interacting protein (serine/arginine-rich) 1; similar to FUS interacting protein (serine-arginine rich) 1
NM_054016	LOC653884	Homo sapiens	FUS interacting protein (serine/arginine-rich) 1; similar to FUS interacting protein (serine-arginine rich) 1
NM_015415	BRP44	Homo sapiens	brain protein 44
NM_016079	RNF103	Homo sapiens	vacuolar protein sorting 24 homolog (S. cerevisiae); ring finger protein 103
NM_016079	VPS24	Homo sapiens	vacuolar protein sorting 24 homolog (S. cerevisiae); ring finger protein 103
NM_139048	hltf	Homo sapiens	helicase-like transcription factor
NM_001274	CHEK1	Homo sapiens	CHK1 checkpoint homolog (S. pombe)
NM_001273	CHD4	Homo sapiens	chromodomain helicase DNA binding protein 4
NM_005004	Ndufb8	Homo sapiens	NADH dehydrogenase (ubiquinone) 1 beta subcomplex, 8, 19kDa
NM_001068	TOP2B	Homo sapiens	topoisomerase (DNA) II beta 180kDa
NM_001277	CHKA	Homo sapiens	choline kinase alpha
NM_001084	Plod3	Homo sapiens	procollagen-lysine, 2-oxoglutarate 5-dioxygenase 3
NM_003709	KLF7	Homo sapiens	Kruppel-like factor 7 (ubiquitous)
NM_015831	ache	Homo sapiens	acetylcholinesterase (Yt blood group)
NM_001172105	gramd1c	Homo sapiens	GRAM domain containing 1C
NM_001144919	FGFR2	Homo sapiens	fibroblast growth factor receptor 2
NM_001042492	NF1	Homo sapiens	neurofibromin 1
NM_001144918	FGFR2	Homo sapiens	fibroblast growth factor receptor 2
NM_014600	ehd3	Homo sapiens	EH-domain containing 3
NM_032997	ZWINT	Homo sapiens	ZW10 interactor
NM_014893	NLGN4Y	Homo sapiens	neuroligin 4, Y-linked
NM_020469	ABO	Homo sapiens	ABO blood group (transferase A, alpha 1-3-N-acetylgalactosaminyltransferase; transferase B, alpha 1-3-galactosyltransferase)
NM_018062	fancl	Homo sapiens	Fanconi anemia, complementation group L
NM_001981	EPS15	Homo sapiens	epidermal growth factor receptor pathway substrate 15
NM_002524	NRAS	Homo sapiens	neuroblastoma RAS viral (v-ras) oncogene homolog
NM_001080124	CASP8	Homo sapiens	caspase 8, apoptosis-related cysteine peptidase
NM_001080125	CASP8	Homo sapiens	caspase 8, apoptosis-related cysteine peptidase
NM_203401	STMN1	Homo sapiens	stathmin 1
NM_014616	Atp11b	Homo sapiens	ATPase, class VI, type 11B
NM_006397	RNASEH2A	Homo sapiens	ribonuclease H2, subunit A
NM_002129	HMGB2	Homo sapiens	high-mobility group box 2
NM_001005852	CYorf15A	Homo sapiens	chromosome Y open reading frame 15A
NM_002834	LOC344593	Homo sapiens	protein tyrosine phosphatase, non-receptor type 11; similar to protein tyrosine phosphatase, non-receptor type 11
NM_002834	LOC442113	Homo sapiens	protein tyrosine phosphatase, non-receptor type 11; similar to protein tyrosine phosphatase, non-receptor type 11
NM_002834	PTPN11	Homo sapiens	protein tyrosine phosphatase, non-receptor type 11; similar to protein tyrosine phosphatase, non-receptor type 11
NM_015642	ZBTB20	Homo sapiens	zinc finger and BTB domain containing 20
NM_181641	Cklf	Homo sapiens	chemokine-like factor
NM_152298	NASP	Homo sapiens	nuclear autoantigenic sperm protein (histone-binding)
NM_181640	Cklf	Homo sapiens	chemokine-like factor
NM_139277	KLK7	Homo sapiens	kallikrein-related peptidase 7
NM_001017	rps13	Homo sapiens	ribosomal protein S13 pseudogene 8; ribosomal protein S13; ribosomal protein S13 pseudogene 2
NM_001017	RPS13P8	Homo sapiens	ribosomal protein S13 pseudogene 8; ribosomal protein S13; ribosomal protein S13 pseudogene 2
NM_001017	RPS13P2	Homo sapiens	ribosomal protein S13 pseudogene 8; ribosomal protein S13; ribosomal protein S13 pseudogene 2
NM_003925	MBD4	Homo sapiens	methyl-CpG binding domain protein 4
NM_005058	RBMY1A1	Homo sapiens	RNA binding motif protein, Y-linked, family 1, member A1
NM_007283	MGLL	Homo sapiens	monoglyceride lipase
NM_014059	c13orf15	Homo sapiens	chromosome 13 open reading frame 15
NM_001967	EIF4A2	Homo sapiens	similar to eukaryotic translation initiation factor 4A2; eukaryotic translation initiation factor 4A, isoform 2
NM_001967	LOC286512	Homo sapiens	similar to eukaryotic translation initiation factor 4A2; eukaryotic translation initiation factor 4A, isoform 2
NM_001018003	sorbs3	Homo sapiens	sorbin and SH3 domain containing 3
NM_194330	Rnf38	Homo sapiens	ring finger protein 38
NM_001030	RPS27P13	Homo sapiens	ribosomal protein S27 pseudogene 29; ribosomal protein S27 pseudogene 9; ribosomal protein S27 pseudogene 23; ribosomal protein S27 pseudogene 13; ribosomal protein S27; ribosomal protein S27 pseudogene 21; ribosomal protein S27 pseudogene 7; ribosomal protein S27 pseudogene 6; ribosomal protein S27 pseudogene 19
NM_001030	RPS27P19	Homo sapiens	ribosomal protein S27 pseudogene 29; ribosomal protein S27 pseudogene 9; ribosomal protein S27 pseudogene 23; ribosomal protein S27 pseudogene 13; ribosomal protein S27; ribosomal protein S27 pseudogene 21; ribosomal protein S27 pseudogene 7; ribosomal protein S27 pseudogene 6; ribosomal protein S27 pseudogene 19
NM_001030	RPS27P29	Homo sapiens	ribosomal protein S27 pseudogene 29; ribosomal protein S27 pseudogene 9; ribosomal protein S27 pseudogene 23; ribosomal protein S27 pseudogene 13; ribosomal protein S27; ribosomal protein S27 pseudogene 21; ribosomal protein S27 pseudogene 7; ribosomal protein S27 pseudogene 6; ribosomal protein S27 pseudogene 19
NM_001030	RPS27P6	Homo sapiens	ribosomal protein S27 pseudogene 29; ribosomal protein S27 pseudogene 9; ribosomal protein S27 pseudogene 23; ribosomal protein S27 pseudogene 13; ribosomal protein S27; ribosomal protein S27 pseudogene 21; ribosomal protein S27 pseudogene 7; ribosomal protein S27 pseudogene 6; ribosomal protein S27 pseudogene 19
NM_001030	rps27	Homo sapiens	ribosomal protein S27 pseudogene 29; ribosomal protein S27 pseudogene 9; ribosomal protein S27 pseudogene 23; ribosomal protein S27 pseudogene 13; ribosomal protein S27; ribosomal protein S27 pseudogene 21; ribosomal protein S27 pseudogene 7; ribosomal protein S27 pseudogene 6; ribosomal protein S27 pseudogene 19
NM_001030	RPS27P7	Homo sapiens	ribosomal protein S27 pseudogene 29; ribosomal protein S27 pseudogene 9; ribosomal protein S27 pseudogene 23; ribosomal protein S27 pseudogene 13; ribosomal protein S27; ribosomal protein S27 pseudogene 21; ribosomal protein S27 pseudogene 7; ribosomal protein S27 pseudogene 6; ribosomal protein S27 pseudogene 19
NM_001030	RPS27P21	Homo sapiens	ribosomal protein S27 pseudogene 29; ribosomal protein S27 pseudogene 9; ribosomal protein S27 pseudogene 23; ribosomal protein S27 pseudogene 13; ribosomal protein S27; ribosomal protein S27 pseudogene 21; ribosomal protein S27 pseudogene 7; ribosomal protein S27 pseudogene 6; ribosomal protein S27 pseudogene 19
NM_001030	RPS27P9	Homo sapiens	ribosomal protein S27 pseudogene 29; ribosomal protein S27 pseudogene 9; ribosomal protein S27 pseudogene 23; ribosomal protein S27 pseudogene 13; ribosomal protein S27; ribosomal protein S27 pseudogene 21; ribosomal protein S27 pseudogene 7; ribosomal protein S27 pseudogene 6; ribosomal protein S27 pseudogene 19
NM_001030	RPS27P23	Homo sapiens	ribosomal protein S27 pseudogene 29; ribosomal protein S27 pseudogene 9; ribosomal protein S27 pseudogene 23; ribosomal protein S27 pseudogene 13; ribosomal protein S27; ribosomal protein S27 pseudogene 21; ribosomal protein S27 pseudogene 7; ribosomal protein S27 pseudogene 6; ribosomal protein S27 pseudogene 19
NM_194332	Rnf38	Homo sapiens	ring finger protein 38
NM_001122898	CD99	Homo sapiens	CD99 molecule
NM_003295	TPT1	Homo sapiens	similar to tumor protein, translationally-controlled 1; tumor protein, translationally-controlled 1
NM_003295	LOC389787	Homo sapiens	similar to tumor protein, translationally-controlled 1; tumor protein, translationally-controlled 1
NM_003295	LOC285741	Homo sapiens	similar to tumor protein, translationally-controlled 1; tumor protein, translationally-controlled 1
NM_005243	LOC284685	Homo sapiens	similar to Ewing sarcoma breakpoint region 1; Ewing sarcoma breakpoint region 1
NM_005243	EWSR1	Homo sapiens	similar to Ewing sarcoma breakpoint region 1; Ewing sarcoma breakpoint region 1
NM_001951	E2f5	Homo sapiens	E2F transcription factor 5, p130-binding
NM_031844	Hnrnpu	Homo sapiens	heterogeneous nuclear ribonucleoprotein U (scaffold attachment factor A)
NM_005046	KLK7	Homo sapiens	kallikrein-related peptidase 7
NM_022353	OSGEPL1	Homo sapiens	O-sialoglycoprotein endopeptidase-like 1
NM_005966	NAB1	Homo sapiens	NGFI-A binding protein 1 (EGR1 binding protein 1)
NM_001040101	D4S234E	Homo sapiens	DNA segment on chromosome 4 (unique) 234 expressed sequence
NM_014875	KIF14	Homo sapiens	kinesin family member 14
NM_014874	MFN2	Homo sapiens	mitofusin 2
NM_001144994	C2orf72	Homo sapiens	chromosome 2 open reading frame 72
NM_001956	Edn2	Homo sapiens	endothelin 2
NM_001127660	MFN2	Homo sapiens	mitofusin 2
NM_194329	Rnf38	Homo sapiens	ring finger protein 38
NM_194328	Rnf38	Homo sapiens	ring finger protein 38
NM_005231	cttn	Homo sapiens	cortactin
NM_001083589	E2f5	Homo sapiens	E2F transcription factor 5, p130-binding
NM_005228	egfr	Homo sapiens	epidermal growth factor receptor (erythroblastic leukemia viral (v-erb-b) oncogene homolog, avian)
NM_001031812	Csnk1g3	Homo sapiens	casein kinase 1, gamma 3
NM_001083588	E2f5	Homo sapiens	E2F transcription factor 5, p130-binding
NM_000289	PFKM	Homo sapiens	phosphofructokinase, muscle
NM_001002858	ANXA2P1	Homo sapiens	annexin A2 pseudogene 3; annexin A2; annexin A2 pseudogene 1
NM_001002858	ANXA2P3	Homo sapiens	annexin A2 pseudogene 3; annexin A2; annexin A2 pseudogene 1
NM_001002858	ANXA2	Homo sapiens	annexin A2 pseudogene 3; annexin A2; annexin A2 pseudogene 1
NM_001002857	ANXA2P1	Homo sapiens	annexin A2 pseudogene 3; annexin A2; annexin A2 pseudogene 1
NM_001002857	ANXA2P3	Homo sapiens	annexin A2 pseudogene 3; annexin A2; annexin A2 pseudogene 1
NM_001002857	ANXA2	Homo sapiens	annexin A2 pseudogene 3; annexin A2; annexin A2 pseudogene 1
NM_184234	Rbm39	Homo sapiens	similar to RNA binding motif protein 39; RNA binding motif protein 39
NM_184234	LOC643167	Homo sapiens	similar to RNA binding motif protein 39; RNA binding motif protein 39
NM_015885	Pcf11	Homo sapiens	PCF11, cleavage and polyadenylation factor subunit, homolog (S. cerevisiae)
NM_002574	PRDX1	Homo sapiens	peroxiredoxin 1
NM_020235	Bbx	Homo sapiens	bobby sox homolog (Drosophila)
NM_000690	ALDH2	Homo sapiens	aldehyde dehydrogenase 2 family (mitochondrial)
NM_015892	CHST15	Homo sapiens	carbohydrate (N-acetylgalactosamine 4-sulfate 6-O) sulfotransferase 15
NM_181871	PKLR	Homo sapiens	pyruvate kinase, liver and RBC
NM_000298	PKLR	Homo sapiens	pyruvate kinase, liver and RBC
NM_014661	FAM53B	Homo sapiens	family with sequence similarity 53, member B
NM_003831	Riok3	Homo sapiens	RIO kinase 3 (yeast)
NM_152585	RBMY1F	Homo sapiens	RNA binding motif protein, Y-linked, family 1, member F; RNA binding motif protein, Y-linked, family 1, member J
NM_152585	RBMY1J	Homo sapiens	RNA binding motif protein, Y-linked, family 1, member F; RNA binding motif protein, Y-linked, family 1, member J
NM_001077181	CDC14B	Homo sapiens	CDC14 cell division cycle 14 homolog B (S. cerevisiae)
NM_001130823	dnmt1	Homo sapiens	DNA (cytosine-5-)-methyltransferase 1
NM_003636	Kcnab2	Homo sapiens	potassium voltage-gated channel, shaker-related subfamily, beta member 2
NM_001048199	SNHG3-RCC1	Homo sapiens	regulator of chromosome condensation 1; SNHG3-RCC1 readthrough transcript
NM_001048199	rcc1	Homo sapiens	regulator of chromosome condensation 1; SNHG3-RCC1 readthrough transcript
NM_001048195	SNHG3-RCC1	Homo sapiens	regulator of chromosome condensation 1; SNHG3-RCC1 readthrough transcript
NM_001048195	rcc1	Homo sapiens	regulator of chromosome condensation 1; SNHG3-RCC1 readthrough transcript
NM_006733	CENPI	Homo sapiens	centromere protein I
NM_001048194	SNHG3-RCC1	Homo sapiens	regulator of chromosome condensation 1; SNHG3-RCC1 readthrough transcript
NM_001048194	rcc1	Homo sapiens	regulator of chromosome condensation 1; SNHG3-RCC1 readthrough transcript
NM_021067	Gins1	Homo sapiens	GINS complex subunit 1 (Psf1 homolog)
NM_001128209	SGCD	Homo sapiens	sarcoglycan, delta (35kDa dystrophin-associated glycoprotein)
NM_014943	ZHX2	Homo sapiens	zinc fingers and homeoboxes 2
NM_014949	kiaa0907	Homo sapiens	KIAA0907
NM_001077697	TSPY2	Homo sapiens	testis specific protein, Y-linked 3; testis specific protein, Y-linked 2; testis specific protein, Y-linked 1; testis specific protein, Y-linked pseudogene 7
NM_001077697	Tspy1	Homo sapiens	testis specific protein, Y-linked 3; testis specific protein, Y-linked 2; testis specific protein, Y-linked 1; testis specific protein, Y-linked pseudogene 7
NM_001077697	TSPY3	Homo sapiens	testis specific protein, Y-linked 3; testis specific protein, Y-linked 2; testis specific protein, Y-linked 1; testis specific protein, Y-linked pseudogene 7
NM_001077697	TSPY7P	Homo sapiens	testis specific protein, Y-linked 3; testis specific protein, Y-linked 2; testis specific protein, Y-linked 1; testis specific protein, Y-linked pseudogene 7
NM_004092	Echs1	Homo sapiens	enoyl Coenzyme A hydratase, short chain, 1, mitochondrial
NM_001130829	Cdk1	Homo sapiens	cell division cycle 2, G1 to S and G2 to M
NM_003432	ZNF131	Homo sapiens	zinc finger protein 131
NM_001168335	ME2	Homo sapiens	malic enzyme 2, NAD(+)-dependent, mitochondrial
NM_032108	SEMA6B	Homo sapiens	sema domain, transmembrane domain (TM), and cytoplasmic domain, (semaphorin) 6B
NM_001017406	S100PBP	Homo sapiens	S100P binding protein
NM_006720	ABLIM1	Homo sapiens	actin binding LIM protein 1
NM_014938	MLXIP	Homo sapiens	MLX interacting protein
NM_004516	ilf3	Homo sapiens	interleukin enhancer binding factor 3, 90kDa
NM_014033	mettl7a	Homo sapiens	methyltransferase like 7A
NM_152998	Ezh2	Homo sapiens	enhancer of zeste homolog 2 (Drosophila)
NM_014923	FNDC3A	Homo sapiens	fibronectin type III domain containing 3A
NM_014038	BZW2	Homo sapiens	basic leucine zipper and W2 domains 2
NM_003670	bhlhe40	Homo sapiens	basic helix-loop-helix family, member e40
NM_003671	CDC14B	Homo sapiens	CDC14 cell division cycle 14 homolog B (S. cerevisiae)
NM_003257	TJP1	Homo sapiens	tight junction protein 1 (zona occludens 1)
NM_021978	ST14	Homo sapiens	suppression of tumorigenicity 14 (colon carcinoma)
NM_001035267	RPL41	Homo sapiens	ribosomal protein L41
NM_004701	CCNB2	Homo sapiens	cyclin B2
NM_004501	Hnrnpu	Homo sapiens	heterogeneous nuclear ribonucleoprotein U (scaffold attachment factor A)
NM_003262	SEC62	Homo sapiens	SEC62 homolog (S. cerevisiae)
NM_001048183	PHACTR4	Homo sapiens	phosphatase and actin regulator 4
NM_001137559	ANAPC5	Homo sapiens	anaphase promoting complex subunit 5
NM_006703	NUDT3	Homo sapiens	nudix (nucleoside diphosphate linked moiety X)-type motif 3
NM_006706	tcerg1	Homo sapiens	transcription elongation regulator 1
NM_003494	DYSF	Homo sapiens	dysferlin, limb girdle muscular dystrophy 2B (autosomal recessive)
NM_012291	ESPL1	Homo sapiens	extra spindle pole bodies homolog 1 (S. cerevisiae)
NM_003878	GGH	Homo sapiens	gamma-glutamyl hydrolase (conjugase, folylpolygammaglutamyl hydrolase)
NM_015261	ncapd3	Homo sapiens	non-SMC condensin II complex, subunit D3
NM_001135565	Hdhd1a	Homo sapiens	haloacid dehalogenase-like hydrolase domain containing 1A
NM_023923	PHACTR4	Homo sapiens	phosphatase and actin regulator 4
NM_001130862	RAD51AP1	Homo sapiens	RAD51 associated protein 1
NM_014912	CPEB3	Homo sapiens	cytoplasmic polyadenylation element binding protein 3
NM_001018075	NR3C1	Homo sapiens	nuclear receptor subfamily 3, group C, member 1 (glucocorticoid receptor)
NM_001018076	NR3C1	Homo sapiens	nuclear receptor subfamily 3, group C, member 1 (glucocorticoid receptor)
NM_015257	TMEM194A	Homo sapiens	transmembrane protein 194A
NM_001018077	NR3C1	Homo sapiens	nuclear receptor subfamily 3, group C, member 1 (glucocorticoid receptor)
NM_001005413	ZWINT	Homo sapiens	ZW10 interactor
NM_000742	CHRNA2	Homo sapiens	cholinergic receptor, nicotinic, alpha 2 (neuronal)
NM_001018074	NR3C1	Homo sapiens	nuclear receptor subfamily 3, group C, member 1 (glucocorticoid receptor)
NM_014904	Rab11fip2	Homo sapiens	RAB11 family interacting protein 2 (class I)
NM_201567	CDC25A	Homo sapiens	cell division cycle 25 homolog A (S. pombe)
NM_021953	FOXM1	Homo sapiens	forkhead box M1
NM_018897	DNAH7	Homo sapiens	dynein, axonemal, heavy chain 7
NM_015271	trim2	Homo sapiens	tripartite motif-containing 2
NM_003884	KAT2B	Homo sapiens	K(lysine) acetyltransferase 2B
NM_014900	Cobll1	Homo sapiens	COBL-like 1
NM_004728	DDX21	Homo sapiens	DEAD (Asp-Glu-Ala-Asp) box polypeptide 21
NM_001143948	C6orf105	Homo sapiens	chromosome 6 open reading frame 105
NM_012485	HMMR	Homo sapiens	hyaluronan-mediated motility receptor (RHAMM)
NM_018695	Erbb2ip	Homo sapiens	erbb2 interacting protein
NM_003600	AURKA	Homo sapiens	aurora kinase A; aurora kinase A pseudogene 1
NM_003600	AURKAPS1	Homo sapiens	aurora kinase A; aurora kinase A pseudogene 1
NM_014706	SART3	Homo sapiens	squamous cell carcinoma antigen recognized by T cells 3
NM_014707	hdac9	Homo sapiens	histone deacetylase 9
NM_001003408	ABLIM1	Homo sapiens	actin binding LIM protein 1
NM_001003407	ABLIM1	Homo sapiens	actin binding LIM protein 1
NM_021948	BCAN	Homo sapiens	brevican
NM_012484	HMMR	Homo sapiens	hyaluronan-mediated motility receptor (RHAMM)
NM_031217	kif18a	Homo sapiens	kinesin family member 18A
NM_002760	PRKY	Homo sapiens	protein kinase, Y-linked
NM_003618	map4k3	Homo sapiens	mitogen-activated protein kinase kinase kinase kinase 3
NM_012470	TNPO3	Homo sapiens	transportin 3
NM_001130851	CDKN3	Homo sapiens	cyclin-dependent kinase inhibitor 3
NM_182488	USP12	Homo sapiens	ubiquitin specific peptidase 12
NM_178439	GMCL1	Homo sapiens	germ cell-less homolog 1 (Drosophila)-like; germ cell-less homolog 1 (Drosophila)
NM_178439	GMCL1L	Homo sapiens	germ cell-less homolog 1 (Drosophila)-like; germ cell-less homolog 1 (Drosophila)
NM_015918	pop5	Homo sapiens	processing of precursor 5, ribonuclease P/MRP subunit (S. cerevisiae)
NM_012080	Hdhd1a	Homo sapiens	haloacid dehalogenase-like hydrolase domain containing 1A
NM_001497	B4GALT1	Homo sapiens	UDP-Gal:betaGlcNAc beta 1,4- galactosyltransferase, polypeptide 1
NM_001159969	EPS15	Homo sapiens	epidermal growth factor receptor pathway substrate 15
NM_012276	LILRA4	Homo sapiens	leukocyte immunoglobulin-like receptor, subfamily A (with TM domain), member 4
NM_012247	sephs1	Homo sapiens	selenophosphate synthetase 1; similar to selenophosphate synthetase 1
NM_012247	LOC389873	Homo sapiens	selenophosphate synthetase 1; similar to selenophosphate synthetase 1
NM_033644	Fbxw11	Homo sapiens	F-box and WD repeat domain containing 11
NM_019037	Exosc4	Homo sapiens	exosome component 4
NM_018455	CENPN	Homo sapiens	centromere protein N
NM_033645	Fbxw11	Homo sapiens	F-box and WD repeat domain containing 11
NM_012249	RHOQP2	Homo sapiens	ras homolog gene family, member Q; similar to small GTP binding protein TC10
NM_012249	rhoq	Homo sapiens	ras homolog gene family, member Q; similar to small GTP binding protein TC10
NM_004578	rab4a	Homo sapiens	RAB4A, member RAS oncogene family
NM_000903	nqo1	Homo sapiens	NAD(P)H dehydrogenase, quinone 1
NM_004968	Ica1	Homo sapiens	islet cell autoantigen 1, 69kDa
NM_024410	ODF1	Homo sapiens	outer dense fiber of sperm tails 1
NM_001686	ATP5B	Homo sapiens	ATP synthase, H+ transporting, mitochondrial F1 complex, beta polypeptide
NM_000310	PPT1	Homo sapiens	palmitoyl-protein thioesterase 1
NM_052837	Scamp3	Homo sapiens	secretory carrier membrane protein 3
NM_001163287	LOC284685	Homo sapiens	similar to Ewing sarcoma breakpoint region 1; Ewing sarcoma breakpoint region 1
NM_001163287	EWSR1	Homo sapiens	similar to Ewing sarcoma breakpoint region 1; Ewing sarcoma breakpoint region 1
NM_001166260	Trip13	Homo sapiens	thyroid hormone receptor interactor 13
NM_001163286	LOC284685	Homo sapiens	similar to Ewing sarcoma breakpoint region 1; Ewing sarcoma breakpoint region 1
NM_001163286	EWSR1	Homo sapiens	similar to Ewing sarcoma breakpoint region 1; Ewing sarcoma breakpoint region 1
NM_001163285	LOC284685	Homo sapiens	similar to Ewing sarcoma breakpoint region 1; Ewing sarcoma breakpoint region 1
NM_001163285	EWSR1	Homo sapiens	similar to Ewing sarcoma breakpoint region 1; Ewing sarcoma breakpoint region 1
NM_006939	SOS2	Homo sapiens	son of sevenless homolog 2 (Drosophila)
NM_018448	CAND1	Homo sapiens	cullin-associated and neddylation-dissociated 1
NM_012259	HEY2	Homo sapiens	hypothetical LOC100129733; hairy/enhancer-of-split related with YRPW motif 2
NM_012259	LOC100129733	Homo sapiens	hypothetical LOC100129733; hairy/enhancer-of-split related with YRPW motif 2
NM_024014	HOXA6	Homo sapiens	homeobox A6
NM_001042610	Dbndd1	Homo sapiens	dysbindin (dystrobrevin binding protein 1) domain containing 1
NM_000714	tspO	Homo sapiens	translocator protein (18kDa)
NM_001130067	trim2	Homo sapiens	tripartite motif-containing 2
NM_170720	KCNJ14	Homo sapiens	potassium inwardly-rectifying channel, subfamily J, member 14
NM_006924	SFRS1	Homo sapiens	splicing factor, arginine/serine-rich 1
NM_031209	Qtrt1	Homo sapiens	queuine tRNA-ribosyltransferase 1
NM_172164	NASP	Homo sapiens	nuclear autoantigenic sperm protein (histone-binding)
NM_005681	Taf1a	Homo sapiens	TATA box binding protein (TBP)-associated factor, RNA polymerase I, A, 48kDa
NM_006542	SPHAR	Homo sapiens	S-phase response (cyclin related)
NM_012262	Hs2st1	Homo sapiens	heparan sulfate 2-O-sulfotransferase 1
NM_014208	Dspp	Homo sapiens	dentin sialophosphoprotein
NM_018475	TMEM165	Homo sapiens	transmembrane protein 165
NM_012227	Gtpbp6	Homo sapiens	GTP binding protein 6 (putative)
NM_020651	PELI1	Homo sapiens	pellino homolog 1 (Drosophila)
NM_030810	TXNDC5	Homo sapiens	thioredoxin domain containing 5 (endoplasmic reticulum); muted homolog (mouse)
NM_030810	MUTED	Homo sapiens	thioredoxin domain containing 5 (endoplasmic reticulum); muted homolog (mouse)
NM_004039	ANXA2P1	Homo sapiens	annexin A2 pseudogene 3; annexin A2; annexin A2 pseudogene 1
NM_004039	ANXA2P3	Homo sapiens	annexin A2 pseudogene 3; annexin A2; annexin A2 pseudogene 1
NM_004039	ANXA2	Homo sapiens	annexin A2 pseudogene 3; annexin A2; annexin A2 pseudogene 1
NM_172130	Kcnab2	Homo sapiens	potassium voltage-gated channel, shaker-related subfamily, beta member 2
NM_001457	FLNB	Homo sapiens	filamin B, beta (actin binding protein 278)
NM_001080825	TMEM120B	Homo sapiens	transmembrane protein 120B
NM_001127173	CADM3	Homo sapiens	cell adhesion molecule 3
NM_001166688	PFKM	Homo sapiens	phosphofructokinase, muscle
NM_024426	wt1	Homo sapiens	Wilms tumor 1
NM_001166686	PFKM	Homo sapiens	phosphofructokinase, muscle
NM_024425	wt1	Homo sapiens	Wilms tumor 1
NM_001166687	PFKM	Homo sapiens	phosphofructokinase, muscle
NM_024424	wt1	Homo sapiens	Wilms tumor 1
NM_001652	AQP6	Homo sapiens	aquaporin 6, kidney specific
NM_003679	kmo	Homo sapiens	kynurenine 3-monooxygenase (kynurenine 3-hydroxylase)
NM_001442	FABP4	Homo sapiens	fatty acid binding protein 4, adipocyte
NM_017577	gramd1c	Homo sapiens	GRAM domain containing 1C
NM_000946	PRIM1	Homo sapiens	primase, DNA, polypeptide 1 (49kDa)
NM_003400	xpo1	Homo sapiens	exportin 1 (CRM1 homolog, yeast)
NM_024051	Ggct	Homo sapiens	gamma-glutamyl cyclotransferase
NM_080598	BAT1	Homo sapiens	HLA-B associated transcript 1
NM_001008800	Cct3	Homo sapiens	chaperonin containing TCP1, subunit 3 (gamma)
NM_001128631	Dcakd	Homo sapiens	dephospho-CoA kinase domain containing
NM_001014286	fam48a	Homo sapiens	family with sequence similarity 48, member A
NM_001142604	PPT1	Homo sapiens	palmitoyl-protein thioesterase 1
NM_033406	FBXO3	Homo sapiens	F-box protein 3
NM_182660	UTY	Homo sapiens	ubiquitously transcribed tetratricopeptide repeat gene, Y-linked
NM_024661	Ccdc51	Homo sapiens	coiled-coil domain containing 51
NM_017569	fam48a	Homo sapiens	family with sequence similarity 48, member A
NM_005639	Syt1	Homo sapiens	synaptotagmin I
NM_004529	MLLT3	Homo sapiens	myeloid/lymphoid or mixed-lineage leukemia (trithorax homolog, Drosophila); translocated to, 3
NM_001164372	Gpn3	Homo sapiens	GPN-loop GTPase 3
NM_012218	ilf3	Homo sapiens	interleukin enhancer binding factor 3, 90kDa
NM_001164373	Gpn3	Homo sapiens	GPN-loop GTPase 3
NM_004526	mcm2	Homo sapiens	minichromosome maintenance complex component 2
NM_024060	ahnak	Homo sapiens	AHNAK nucleoprotein
NM_182659	UTY	Homo sapiens	ubiquitously transcribed tetratricopeptide repeat gene, Y-linked
NM_004935	cdk5	Homo sapiens	cyclin-dependent kinase 5
NM_004048	B2M	Homo sapiens	beta-2-microglobulin
NM_001164386	RAPGEF6	Homo sapiens	Rap guanine nucleotide exchange factor (GEF) 6
NM_001164387	RAPGEF6	Homo sapiens	Rap guanine nucleotide exchange factor (GEF) 6
NM_001160124	klf6	Homo sapiens	Kruppel-like factor 6
NM_001164388	RAPGEF6	Homo sapiens	Rap guanine nucleotide exchange factor (GEF) 6
NM_001160125	klf6	Homo sapiens	Kruppel-like factor 6
NM_001164389	RAPGEF6	Homo sapiens	Rap guanine nucleotide exchange factor (GEF) 6
NM_001128611	usp8	Homo sapiens	ubiquitin specific peptidase 8
NM_004081	DAZ3	Homo sapiens	deleted in azoospermia 1; deleted in azoospermia 3; deleted in azoospermia 2; deleted in azoospermia 4
NM_004081	DAZ4	Homo sapiens	deleted in azoospermia 1; deleted in azoospermia 3; deleted in azoospermia 2; deleted in azoospermia 4
NM_004081	DAZ1	Homo sapiens	deleted in azoospermia 1; deleted in azoospermia 3; deleted in azoospermia 2; deleted in azoospermia 4
NM_004081	DAZ2	Homo sapiens	deleted in azoospermia 1; deleted in azoospermia 3; deleted in azoospermia 2; deleted in azoospermia 4
NM_018230	NUP133	Homo sapiens	nucleoporin 133kDa
NM_001128610	usp8	Homo sapiens	ubiquitin specific peptidase 8
NM_004942	DEFB4A	Homo sapiens	defensin, beta 4
NM_001136473	LITAF	Homo sapiens	lipopolysaccharide-induced TNF factor
NM_001136472	LITAF	Homo sapiens	lipopolysaccharide-induced TNF factor
NM_001412	EIF1AX	Homo sapiens	eukaryotic translation initiation factor 1A, X-linked
NM_005611	RBL2	Homo sapiens	retinoblastoma-like 2 (p130)
NM_004078	CSRP1	Homo sapiens	cysteine and glycine-rich protein 1
NM_004544	NDUFA10	Homo sapiens	NADH dehydrogenase (ubiquinone) 1 alpha subcomplex, 10, 42kDa
NM_004546	NDUFB2	Homo sapiens	NADH dehydrogenase (ubiquinone) 1 beta subcomplex, 2, 8kDa
NM_003410	ZFX	Homo sapiens	zinc finger protein, X-linked
NM_003411	ZFY	Homo sapiens	zinc finger protein, Y-linked
NM_001128602	RASGRP1	Homo sapiens	RAS guanyl releasing protein 1 (calcium and DAG-regulated)
NM_001170407	Cdk1	Homo sapiens	cell division cycle 2, G1 to S and G2 to M
NM_019006	zfand6	Homo sapiens	zinc finger, AN1-type domain 6
NM_001170406	Cdk1	Homo sapiens	cell division cycle 2, G1 to S and G2 to M
NM_004550	ndufs2	Homo sapiens	NADH dehydrogenase (ubiquinone) Fe-S protein 2, 49kDa (NADH-coenzyme Q reductase)
NM_004552	Ndufs5	Homo sapiens	similar to NADH dehydrogenase (ubiquinone) Fe-S protein 5, 15kDa (NADH-coenzyme Q reductase); NADH dehydrogenase (ubiquinone) Fe-S protein 5, 15kDa (NADH-coenzyme Q reductase)
NM_004552	LOC100130794	Homo sapiens	similar to NADH dehydrogenase (ubiquinone) Fe-S protein 5, 15kDa (NADH-coenzyme Q reductase); NADH dehydrogenase (ubiquinone) Fe-S protein 5, 15kDa (NADH-coenzyme Q reductase)
NM_004272	HOMER1	Homo sapiens	homer homolog 1 (Drosophila)
NM_004955	Slc29a1	Homo sapiens	solute carrier family 29 (nucleoside transporters), member 1
NM_001159767	BZW2	Homo sapiens	basic leucine zipper and W2 domains 2
NM_001164390	RAPGEF6	Homo sapiens	Rap guanine nucleotide exchange factor (GEF) 6
NM_001164318	FLNB	Homo sapiens	filamin B, beta (actin binding protein 278)
NM_001164319	FLNB	Homo sapiens	filamin B, beta (actin binding protein 278)
NM_018518	Mcm10	Homo sapiens	minichromosome maintenance complex component 10
NM_001164317	FLNB	Homo sapiens	filamin B, beta (actin binding protein 278)
NM_018101	CDCA8	Homo sapiens	cell division cycle associated 8
NM_001171894	MEF2A	Homo sapiens	myocyte enhancer factor 2A
NM_001164595	Pdzrn4	Homo sapiens	PDZ domain containing ring finger 4
NM_002491	NDUFB3	Homo sapiens	NADH dehydrogenase (ubiquinone) 1 beta subcomplex, 3, 12kDa
NM_006479	RAD51AP1	Homo sapiens	RAD51 associated protein 1
NM_030762	BHLHE41	Homo sapiens	basic helix-loop-helix family, member e41
NM_001165031	dtymk	Homo sapiens	deoxythymidylate kinase (thymidylate kinase); similar to Deoxythymidylate kinase (thymidylate kinase)
NM_002497	NEK2	Homo sapiens	NIMA (never in mitosis gene a)-related kinase 2
NM_018502	TMCO6	Homo sapiens	transmembrane and coiled-coil domains 6
NM_004905	Prdx6	Homo sapiens	peroxiredoxin 6
NM_001134492	Hs2st1	Homo sapiens	heparan sulfate 2-O-sulfotransferase 1
NM_016448	dtl	Homo sapiens	denticleless homolog (Drosophila)
NM_004902	Rbm39	Homo sapiens	similar to RNA binding motif protein 39; RNA binding motif protein 39
NM_004902	LOC643167	Homo sapiens	similar to RNA binding motif protein 39; RNA binding motif protein 39
NM_004365	CETN3	Homo sapiens	centrin, EF-hand protein, 3 (CDC31 homolog, yeast)
NM_000378	wt1	Homo sapiens	Wilms tumor 1
NM_181573	RfC4	Homo sapiens	replication factor C (activator 1) 4, 37kDa
NM_001100879	ST20	Homo sapiens	suppressor of tumorigenicity 20
NM_002466	MYBL2	Homo sapiens	v-myb myeloblastosis viral oncogene homolog (avian)-like 2
NM_007317	Kif22	Homo sapiens	kinesin family member 22
NM_017635	suv420h1	Homo sapiens	suppressor of variegation 4-20 homolog 1 (Drosophila)
NM_001039705	Tro	Homo sapiens	trophinin
NM_001804	CDX1	Homo sapiens	caudal type homeobox 1
NM_013411	Ak2	Homo sapiens	adenylate kinase 2
NM_018119	Polr3e	Homo sapiens	polymerase (RNA) III (DNA directed) polypeptide E (80kD)
NM_001145410	nonO	Homo sapiens	non-POU domain containing, octamer-binding
NM_006223	PIN4	Homo sapiens	protein (peptidylprolyl cis/trans isomerase) NIMA-interacting, 4 (parvulin)
NM_006495	EVI2B	Homo sapiens	ecotropic viral integration site 2B
NM_001145966	MKI67	Homo sapiens	antigen identified by monoclonal antibody Ki-67
NM_016429	copz2	Homo sapiens	coatomer protein complex, subunit zeta 2
NM_001035513	sdhC	Homo sapiens	succinate dehydrogenase complex, subunit C, integral membrane protein, 15kDa
NM_004341	cad	Homo sapiens	carbamoyl-phosphate synthetase 2, aspartate transcarbamylase, and dihydroorotase
NM_016426	GTSE1	Homo sapiens	G-2 and S-phase expressed 1
NM_001035511	sdhC	Homo sapiens	succinate dehydrogenase complex, subunit C, integral membrane protein, 15kDa
NM_001035512	sdhC	Homo sapiens	succinate dehydrogenase complex, subunit C, integral membrane protein, 15kDa
NM_001402	EEF1A1	Homo sapiens	eukaryotic translation elongation factor 1 alpha-like 7; eukaryotic translation elongation factor 1 alpha-like 3; similar to eukaryotic translation elongation factor 1 alpha 1; eukaryotic translation elongation factor 1 alpha 1
NM_001402	EEF1A1P9	Homo sapiens	eukaryotic translation elongation factor 1 alpha-like 7; eukaryotic translation elongation factor 1 alpha-like 3; similar to eukaryotic translation elongation factor 1 alpha 1; eukaryotic translation elongation factor 1 alpha 1
NM_001402	EEF1A1P5	Homo sapiens	eukaryotic translation elongation factor 1 alpha-like 7; eukaryotic translation elongation factor 1 alpha-like 3; similar to eukaryotic translation elongation factor 1 alpha 1; eukaryotic translation elongation factor 1 alpha 1
NM_001402	EEF1A1P24	Homo sapiens	eukaryotic translation elongation factor 1 alpha-like 7; eukaryotic translation elongation factor 1 alpha-like 3; similar to eukaryotic translation elongation factor 1 alpha 1; eukaryotic translation elongation factor 1 alpha 1
NM_018109	MTPAP	Homo sapiens	mitochondrial poly(A) polymerase
NM_002482	NASP	Homo sapiens	nuclear autoantigenic sperm protein (histone-binding)
NM_015596	KLK13	Homo sapiens	kallikrein-related peptidase 13
NM_001145425	NR1D2	Homo sapiens	nuclear receptor subfamily 1, group D, member 2
NM_005587	MEF2A	Homo sapiens	myocyte enhancer factor 2A
NM_024622	FASTKD1	Homo sapiens	FAST kinase domains 1
NM_000131	F7	Homo sapiens	coagulation factor VII (serum prothrombin conversion accelerator)
NM_006444	SMC2	Homo sapiens	structural maintenance of chromosomes 2
NM_024629	MLF1IP	Homo sapiens	MLF1 interacting protein
NM_001100625	CENPN	Homo sapiens	centromere protein N
NM_001100624	CENPN	Homo sapiens	centromere protein N
NM_017620	ilf3	Homo sapiens	interleukin enhancer binding factor 3, 90kDa
NM_005192	CDKN3	Homo sapiens	cyclin-dependent kinase inhibitor 3
NM_004111	FEN1	Homo sapiens	flap structure-specific endonuclease 1
NM_001164346	ZBTB20	Homo sapiens	zinc finger and BTB domain containing 20
NM_024631	C11orf61	Homo sapiens	chromosome 11 open reading frame 61
NM_005596	NFIB	Homo sapiens	nuclear factor I/B
NM_001164345	ZBTB20	Homo sapiens	zinc finger and BTB domain containing 20
NM_001164344	ZBTB20	Homo sapiens	zinc finger and BTB domain containing 20
NM_001620	ahnak	Homo sapiens	AHNAK nucleoprotein
NM_001164343	ZBTB20	Homo sapiens	zinc finger and BTB domain containing 20
NM_001145275	ZFY	Homo sapiens	zinc finger protein, Y-linked
NM_000333	ATXN7	Homo sapiens	ataxin 7
NM_001164342	ZBTB20	Homo sapiens	zinc finger and BTB domain containing 20
NM_000141	FGFR2	Homo sapiens	fibroblast growth factor receptor 2
NM_000337	SGCD	Homo sapiens	sarcoglycan, delta (35kDa dystrophin-associated glycoprotein)
NM_016170	TLX2	Homo sapiens	T-cell leukemia homeobox 2
NM_001625	Ak2	Homo sapiens	adenylate kinase 2
NM_001627	Alcam	Homo sapiens	hypothetical protein LOC100133690; activated leukocyte cell adhesion molecule
NM_001627	LOC100133690	Homo sapiens	hypothetical protein LOC100133690; activated leukocyte cell adhesion molecule
NM_006431	CCT2	Homo sapiens	chaperonin containing TCP1, subunit 2 (beta)
NM_002265	KPNB1	Homo sapiens	karyopherin (importin) beta 1
NM_001164347	ZBTB20	Homo sapiens	zinc finger and BTB domain containing 20
NM_006232	POLR2H	Homo sapiens	polymerase (RNA) II (DNA directed) polypeptide H
NM_007311	tspO	Homo sapiens	translocator protein (18kDa)
NM_001145409	nonO	Homo sapiens	non-POU domain containing, octamer-binding
NM_005180	BMI1	Homo sapiens	BMI1 polycomb ring finger oncogene
NM_001146015	DLGAP5	Homo sapiens	discs, large (Drosophila) homolog-associated protein 5
NM_004312	Arr3	Homo sapiens	arrestin 3, retinal (X-arrestin)
NM_001145276	ZFY	Homo sapiens	zinc finger protein, Y-linked
NM_013450	Baz2b	Homo sapiens	bromodomain adjacent to zinc finger domain, 2B
NM_001145408	nonO	Homo sapiens	non-POU domain containing, octamer-binding
NM_033092	TRIM5	Homo sapiens	tripartite motif-containing 5
NM_033093	TRIM5	Homo sapiens	tripartite motif-containing 5
NM_201282	egfr	Homo sapiens	epidermal growth factor receptor (erythroblastic leukemia viral (v-erb-b) oncogene homolog, avian)
NM_201283	egfr	Homo sapiens	epidermal growth factor receptor (erythroblastic leukemia viral (v-erb-b) oncogene homolog, avian)
NM_201284	egfr	Homo sapiens	epidermal growth factor receptor (erythroblastic leukemia viral (v-erb-b) oncogene homolog, avian)
NM_004493	HSD17B10	Homo sapiens	hydroxysteroid (17-beta) dehydrogenase 10
NM_006461	SPAG5	Homo sapiens	sperm associated antigen 5
NM_016166	PIAS1	Homo sapiens	protein inhibitor of activated STAT, 1
NM_176818	gatC	Homo sapiens	glutamyl-tRNA(Gln) amidotransferase, subunit C homolog (bacterial)
NM_024604	rpap3	Homo sapiens	RNA polymerase II associated protein 3
NM_001636	SLC25A6	Homo sapiens	solute carrier family 25 (mitochondrial carrier; adenine nucleotide translocator), member 6
NM_178423	hdac9	Homo sapiens	histone deacetylase 9
NM_001100880	ST20	Homo sapiens	suppressor of tumorigenicity 20
NM_178425	hdac9	Homo sapiens	histone deacetylase 9
NM_000143	FH	Homo sapiens	fumarate hydratase
NM_016157	Tro	Homo sapiens	trophinin
NM_001165255	MNX1	Homo sapiens	motor neuron and pancreas homeobox 1
NM_005892	FMNL1	Homo sapiens	formin-like 1
NM_024819	Dcakd	Homo sapiens	dephospho-CoA kinase domain containing
NM_002236	KCNF1	Homo sapiens	potassium voltage-gated channel, subfamily F, member 1
NM_001020825	NR3C1	Homo sapiens	nuclear receptor subfamily 3, group C, member 1 (glucocorticoid receptor)
NM_018986	SH3TC1	Homo sapiens	SH3 domain and tetratricopeptide repeats 1
NM_213725	rplp1	Homo sapiens	ribosomal protein, large, P1
NM_002904	RDBP	Homo sapiens	RD RNA binding protein
NM_005154	usp8	Homo sapiens	ubiquitin specific peptidase 8
NM_015097	CLASP2	Homo sapiens	cytoplasmic linker associated protein 2
NM_002403	MFAP2	Homo sapiens	microfibrillar-associated protein 2
NM_018186	C1orf112	Homo sapiens	chromosome 1 open reading frame 112
NM_058176	hdac9	Homo sapiens	histone deacetylase 9
NM_003016	SFRS2	Homo sapiens	splicing factor, arginine/serine-rich 2
NM_058177	hdac9	Homo sapiens	histone deacetylase 9
NM_015135	NUP205	Homo sapiens	nucleoporin 205kDa
NM_000176	NR3C1	Homo sapiens	nuclear receptor subfamily 3, group C, member 1 (glucocorticoid receptor)
NM_001012270	BIRC5	Homo sapiens	baculoviral IAP repeat-containing 5
NM_001012271	BIRC5	Homo sapiens	baculoviral IAP repeat-containing 5
NM_198794	Map4k5	Homo sapiens	mitogen-activated protein kinase kinase kinase kinase 5
NM_001168	BIRC5	Homo sapiens	baculoviral IAP repeat-containing 5
NM_002916	RfC4	Homo sapiens	replication factor C (activator 1) 4, 37kDa
NM_015726	DCAF8	Homo sapiens	WD repeat domain 42A
NM_198157	ube2l3	Homo sapiens	ubiquitin-conjugating enzyme E2L 3
NM_020360	Plscr3	Homo sapiens	phospholipid scramblase 3
NM_002414	CD99	Homo sapiens	CD99 molecule
NM_001852	COL9A2	Homo sapiens	collagen, type IX, alpha 2
NM_015120	ALMS1	Homo sapiens	Alstrom syndrome 1
NM_002417	MKI67	Homo sapiens	antigen identified by monoclonal antibody Ki-67
NM_002712	Ppp1r7	Homo sapiens	protein phosphatase 1, regulatory (inhibitor) subunit 7
NM_144778	mbnl2	Homo sapiens	muscleblind-like 2 (Drosophila)
NM_000183	hadhb	Homo sapiens	hydroxyacyl-Coenzyme A dehydrogenase/3-ketoacyl-Coenzyme A thiolase/enoyl-Coenzyme A hydratase (trifunctional protein), beta subunit
NM_018964	SLC37A1	Homo sapiens	solute carrier family 37 (glycerol-3-phosphate transporter), member 1
NM_003001	sdhC	Homo sapiens	succinate dehydrogenase complex, subunit C, integral membrane protein, 15kDa
NM_052920	KLHL29	Homo sapiens	kelch-like 29 (Drosophila)
NM_007125	UTY	Homo sapiens	ubiquitously transcribed tetratricopeptide repeat gene, Y-linked
NM_001144823	DENND4A	Homo sapiens	DENN/MADD domain containing 4A
NM_007124	utrn	Homo sapiens	utrophin
NM_000194	HPRT1	Homo sapiens	hypoxanthine phosphoribosyltransferase 1
NM_015071	arhgap26	Homo sapiens	Rho GTPase activating protein 26
NM_014750	DLGAP5	Homo sapiens	discs, large (Drosophila) homolog-associated protein 5
NM_018971	GPR27	Homo sapiens	G protein-coupled receptor 27
NM_033034	TRIM5	Homo sapiens	tripartite motif-containing 5
NM_001005753	RNF103	Homo sapiens	vacuolar protein sorting 24 homolog (S. cerevisiae); ring finger protein 103
NM_001005753	VPS24	Homo sapiens	vacuolar protein sorting 24 homolog (S. cerevisiae); ring finger protein 103
NM_001037442	RUFY3	Homo sapiens	RUN and FYVE domain containing 3
NM_014753	LOC653557	Homo sapiens	BMS1 homolog, ribosome assembly protein (yeast) pseudogene; BMS1 homolog, ribosome assembly protein (yeast)
NM_014753	LOC642311	Homo sapiens	BMS1 homolog, ribosome assembly protein (yeast) pseudogene; BMS1 homolog, ribosome assembly protein (yeast)
NM_014753	LOC728611	Homo sapiens	BMS1 homolog, ribosome assembly protein (yeast) pseudogene; BMS1 homolog, ribosome assembly protein (yeast)
NM_014753	bms1	Homo sapiens	BMS1 homolog, ribosome assembly protein (yeast) pseudogene; BMS1 homolog, ribosome assembly protein (yeast)
NM_152244	Snx11	Homo sapiens	sorting nexin 11
NM_001005375	DAZ3	Homo sapiens	deleted in azoospermia 1; deleted in azoospermia 3; deleted in azoospermia 2; deleted in azoospermia 4
NM_001005375	DAZ4	Homo sapiens	deleted in azoospermia 1; deleted in azoospermia 3; deleted in azoospermia 2; deleted in azoospermia 4
NM_001005375	DAZ1	Homo sapiens	deleted in azoospermia 1; deleted in azoospermia 3; deleted in azoospermia 2; deleted in azoospermia 4
NM_001005375	DAZ2	Homo sapiens	deleted in azoospermia 1; deleted in azoospermia 3; deleted in azoospermia 2; deleted in azoospermia 4
NM_005848	DENND4A	Homo sapiens	DENN/MADD domain containing 4A
NM_005168	rnd3	Homo sapiens	Rho family GTPase 3
NM_001152	SLC25A5	Homo sapiens	solute carrier family 25 (mitochondrial carrier; adenine nucleotide translocator), member 5; solute carrier family 25 (mitochondrial carrier; adenine nucleotide translocator), member 5 pseudogene 8
NM_001152	SLC25A5P8	Homo sapiens	solute carrier family 25 (mitochondrial carrier; adenine nucleotide translocator), member 5; solute carrier family 25 (mitochondrial carrier; adenine nucleotide translocator), member 5 pseudogene 8
NM_178865	SERINC2	Homo sapiens	serine incorporator 2
NM_015062	pprc1	Homo sapiens	peroxisome proliferator-activated receptor gamma, coactivator-related 1
NM_015370	C22orf31	Homo sapiens	chromosome 22 open reading frame 31
NM_194071	CREB3L2	Homo sapiens	cAMP responsive element binding protein 3-like 2
NM_014961	RUFY3	Homo sapiens	RUN and FYVE domain containing 3
NM_002062	GLP1R	Homo sapiens	glucagon-like peptide 1 receptor
NM_001826	cks1b	Homo sapiens	CDC28 protein kinase regulatory subunit 1B
NM_002067	GNA11	Homo sapiens	guanine nucleotide binding protein (G protein), alpha 11 (Gq class)
NM_018141	mrps10	Homo sapiens	mitochondrial ribosomal protein S10
NM_005105	RBM8A	Homo sapiens	RNA binding motif protein 8A
NM_016602	CCR10	Homo sapiens	chemokine (C-C motif) receptor 10
NM_001130688	HMGB2	Homo sapiens	high-mobility group box 2
NM_018955	UBB	Homo sapiens	ubiquitin B
NM_181799	UBE2C	Homo sapiens	ubiquitin-conjugating enzyme E2C
NM_001130689	HMGB2	Homo sapiens	high-mobility group box 2
NM_001813	CENPE	Homo sapiens	centromere protein E, 312kDa
NM_021647	MFAP3L	Homo sapiens	microfibrillar-associated protein 3-like
NM_001040006	tcerg1	Homo sapiens	transcription elongation regulator 1
NM_015047	KIAA0090	Homo sapiens	KIAA0090
NM_020364	DAZ3	Homo sapiens	deleted in azoospermia 1; deleted in azoospermia 3; deleted in azoospermia 2; deleted in azoospermia 4
NM_020364	DAZ4	Homo sapiens	deleted in azoospermia 1; deleted in azoospermia 3; deleted in azoospermia 2; deleted in azoospermia 4
NM_020364	DAZ1	Homo sapiens	deleted in azoospermia 1; deleted in azoospermia 3; deleted in azoospermia 2; deleted in azoospermia 4
NM_020364	DAZ2	Homo sapiens	deleted in azoospermia 1; deleted in azoospermia 3; deleted in azoospermia 2; deleted in azoospermia 4
NM_020363	DAZ3	Homo sapiens	deleted in azoospermia 1; deleted in azoospermia 3; deleted in azoospermia 2; deleted in azoospermia 4
NM_020363	DAZ4	Homo sapiens	deleted in azoospermia 1; deleted in azoospermia 3; deleted in azoospermia 2; deleted in azoospermia 4
NM_020363	DAZ1	Homo sapiens	deleted in azoospermia 1; deleted in azoospermia 3; deleted in azoospermia 2; deleted in azoospermia 4
NM_020363	DAZ2	Homo sapiens	deleted in azoospermia 1; deleted in azoospermia 3; deleted in azoospermia 2; deleted in azoospermia 4
NM_001042550	SMC2	Homo sapiens	structural maintenance of chromosomes 2
NM_001145454	STMN1	Homo sapiens	stathmin 1
NM_020368	UTP3	Homo sapiens	UTP3, small subunit (SSU) processome component, homolog (S. cerevisiae)
NM_007363	nonO	Homo sapiens	non-POU domain containing, octamer-binding
NM_001042551	SMC2	Homo sapiens	structural maintenance of chromosomes 2
NM_198976	Th1l	Homo sapiens	TH1-like (Drosophila)
NM_015351	ttc9	Homo sapiens	tetratricopeptide repeat domain 9
NM_001848	COL6A1	Homo sapiens	collagen, type VI, alpha 1
NM_005126	NR1D2	Homo sapiens	nuclear receptor subfamily 1, group D, member 2
NM_003805	CRADD	Homo sapiens	CASP2 and RIPK1 domain containing adaptor with death domain
NM_003808	Tnfsf12-Tnfsf13	Homo sapiens	TNFSF12-TNFSF13 readthrough transcript; tumor necrosis factor (ligand) superfamily, member 12; tumor necrosis factor (ligand) superfamily, member 13
NM_003808	Tnfsf13	Homo sapiens	TNFSF12-TNFSF13 readthrough transcript; tumor necrosis factor (ligand) superfamily, member 12; tumor necrosis factor (ligand) superfamily, member 13
NM_003808	Tnfsf12	Homo sapiens	TNFSF12-TNFSF13 readthrough transcript; tumor necrosis factor (ligand) superfamily, member 12; tumor necrosis factor (ligand) superfamily, member 13
NM_005121	MED13	Homo sapiens	mediator complex subunit 13
NM_005800	USPL1	Homo sapiens	ubiquitin specific peptidase like 1
NM_003980	MAP7	Homo sapiens	microtubule-associated protein 7
NM_001037811	HSD17B10	Homo sapiens	hydroxysteroid (17-beta) dehydrogenase 10
NM_014175	mrpl15	Homo sapiens	mitochondrial ribosomal protein L15
NM_015341	NCAPH	Homo sapiens	non-SMC condensin I complex, subunit H
NM_018154	ASF1B	Homo sapiens	ASF1 anti-silencing function 1 homolog B (S. cerevisiae)
NM_014997	KLHDC10	Homo sapiens	kelch domain containing 10
NM_021622	plekha1	Homo sapiens	pleckstrin homology domain containing, family A (phosphoinositide binding specific) member 1
NM_031966	CCNB1	Homo sapiens	cyclin B1
NM_012145	dtymk	Homo sapiens	deoxythymidylate kinase (thymidylate kinase); similar to Deoxythymidylate kinase (thymidylate kinase)
NM_001003794	MGLL	Homo sapiens	monoglyceride lipase
NM_001144773	CSRP1	Homo sapiens	cysteine and glycine-rich protein 1
NM_018390	Plcxd1	Homo sapiens	phosphatidylinositol-specific phospholipase C, X domain containing 1
NM_001078175	Slc29a1	Homo sapiens	solute carrier family 29 (nucleoside transporters), member 1
NM_001078174	Slc29a1	Homo sapiens	solute carrier family 29 (nucleoside transporters), member 1
NM_001078176	Slc29a1	Homo sapiens	solute carrier family 29 (nucleoside transporters), member 1
NM_001078177	Slc29a1	Homo sapiens	solute carrier family 29 (nucleoside transporters), member 1
NM_002876	RAD51C	Homo sapiens	RAD51 homolog C (S. cerevisiae)
NM_001034915	Esrp1	Homo sapiens	epithelial splicing regulatory protein 1
NM_003347	ube2l3	Homo sapiens	ubiquitin-conjugating enzyme E2L 3
NM_000884	Impdh2	Homo sapiens	IMP (inosine monophosphate) dehydrogenase 2
NM_006096	ndrg1	Homo sapiens	N-myc downstream regulated 1
NM_001122827	Esrp1	Homo sapiens	epithelial splicing regulatory protein 1
NM_001122826	Esrp1	Homo sapiens	epithelial splicing regulatory protein 1
NM_001142557	HMMR	Homo sapiens	hyaluronan-mediated motility receptor (RHAMM)
NM_001142556	HMMR	Homo sapiens	hyaluronan-mediated motility receptor (RHAMM)
NM_001122825	Esrp1	Homo sapiens	epithelial splicing regulatory protein 1
NM_001130928	MEF2A	Homo sapiens	myocyte enhancer factor 2A
NM_003334	Uba1	Homo sapiens	ubiquitin-like modifier activating enzyme 1
NM_001130926	MEF2A	Homo sapiens	myocyte enhancer factor 2A
NM_001130927	MEF2A	Homo sapiens	myocyte enhancer factor 2A
NM_198202	pop5	Homo sapiens	processing of precursor 5, ribonuclease P/MRP subunit (S. cerevisiae)
NM_006899	IDH3B	Homo sapiens	isocitrate dehydrogenase 3 (NAD+) beta
NM_023080	c8orf33	Homo sapiens	chromosome 8 open reading frame 33
NM_001142568	Bbx	Homo sapiens	bobby sox homolog (Drosophila)
NM_012175	FBXO3	Homo sapiens	F-box protein 3
NM_003325	HIRA	Homo sapiens	HIR histone cell cycle regulation defective homolog A (S. cerevisiae)
NM_007088	CALB2	Homo sapiens	calbindin 2
NM_007087	CALB2	Homo sapiens	calbindin 2
NM_001031710	KLHL7	Homo sapiens	kelch-like 7 (Drosophila)
NM_018386	PCID2	Homo sapiens	PCI domain containing 2
NM_003115	UAP1	Homo sapiens	UDP-N-acteylglucosamine pyrophosphorylase 1
NM_003116	SPAG4	Homo sapiens	sperm associated antigen 4
NM_018383	WDR33	Homo sapiens	WD repeat domain 33
NM_022307	Ica1	Homo sapiens	islet cell autoantigen 1, 69kDa
NM_001114636	fancl	Homo sapiens	Fanconi anemia, complementation group L
NM_002883	rangap1	Homo sapiens	Ran GTPase activating protein 1
NM_172089	Tnfsf12-Tnfsf13	Homo sapiens	TNFSF12-TNFSF13 readthrough transcript; tumor necrosis factor (ligand) superfamily, member 12; tumor necrosis factor (ligand) superfamily, member 13
NM_172089	Tnfsf13	Homo sapiens	TNFSF12-TNFSF13 readthrough transcript; tumor necrosis factor (ligand) superfamily, member 12; tumor necrosis factor (ligand) superfamily, member 13
NM_172089	Tnfsf12	Homo sapiens	TNFSF12-TNFSF13 readthrough transcript; tumor necrosis factor (ligand) superfamily, member 12; tumor necrosis factor (ligand) superfamily, member 13
NM_174856	IDH3B	Homo sapiens	isocitrate dehydrogenase 3 (NAD+) beta
NM_172088	Tnfsf12-Tnfsf13	Homo sapiens	TNFSF12-TNFSF13 readthrough transcript; tumor necrosis factor (ligand) superfamily, member 12; tumor necrosis factor (ligand) superfamily, member 13
NM_172088	Tnfsf13	Homo sapiens	TNFSF12-TNFSF13 readthrough transcript; tumor necrosis factor (ligand) superfamily, member 12; tumor necrosis factor (ligand) superfamily, member 13
NM_172088	Tnfsf12	Homo sapiens	TNFSF12-TNFSF13 readthrough transcript; tumor necrosis factor (ligand) superfamily, member 12; tumor necrosis factor (ligand) superfamily, member 13
NM_174855	IDH3B	Homo sapiens	isocitrate dehydrogenase 3 (NAD+) beta
NM_172087	Tnfsf12-Tnfsf13	Homo sapiens	TNFSF12-TNFSF13 readthrough transcript; tumor necrosis factor (ligand) superfamily, member 12; tumor necrosis factor (ligand) superfamily, member 13
NM_172087	Tnfsf13	Homo sapiens	TNFSF12-TNFSF13 readthrough transcript; tumor necrosis factor (ligand) superfamily, member 12; tumor necrosis factor (ligand) superfamily, member 13
NM_172087	Tnfsf12	Homo sapiens	TNFSF12-TNFSF13 readthrough transcript; tumor necrosis factor (ligand) superfamily, member 12; tumor necrosis factor (ligand) superfamily, member 13
NM_021145	Dmtf1	Homo sapiens	cyclin D binding myb-like transcription factor 1
NM_002692	POLE2	Homo sapiens	polymerase (DNA directed), epsilon 2 (p59 subunit)
NM_003123	Spn	Homo sapiens	sialophorin
NM_006833	Cops6	Homo sapiens	COP9 constitutive photomorphogenic homolog subunit 6 (Arabidopsis)
NM_014109	ATAD2	Homo sapiens	ATPase family, AAA domain containing 2
NM_198437	AURKA	Homo sapiens	aurora kinase A; aurora kinase A pseudogene 1
NM_198437	AURKAPS1	Homo sapiens	aurora kinase A; aurora kinase A pseudogene 1
NM_033331	CDC14B	Homo sapiens	CDC14 cell division cycle 14 homolog B (S. cerevisiae)
NM_015164	Plekhm2	Homo sapiens	pleckstrin homology domain containing, family M (with RUN domain) member 2
NM_014316	carhsp1	Homo sapiens	calcium regulated heat stable protein 1, 24kDa
NM_024306	FA2H	Homo sapiens	fatty acid 2-hydroxylase
NM_001130963	TMEM194A	Homo sapiens	transmembrane protein 194A
NM_198436	AURKA	Homo sapiens	aurora kinase A; aurora kinase A pseudogene 1
NM_198436	AURKAPS1	Homo sapiens	aurora kinase A; aurora kinase A pseudogene 1
NM_198435	AURKA	Homo sapiens	aurora kinase A; aurora kinase A pseudogene 1
NM_198435	AURKAPS1	Homo sapiens	aurora kinase A; aurora kinase A pseudogene 1
NM_198434	AURKA	Homo sapiens	aurora kinase A; aurora kinase A pseudogene 1
NM_198434	AURKAPS1	Homo sapiens	aurora kinase A; aurora kinase A pseudogene 1
NM_198433	AURKA	Homo sapiens	aurora kinase A; aurora kinase A pseudogene 1
NM_198433	AURKAPS1	Homo sapiens	aurora kinase A; aurora kinase A pseudogene 1
NM_145021	2015-03-08	Homo sapiens	membrane-associated ring finger (C3HC4) 8
NM_003071	hltf	Homo sapiens	helicase-like transcription factor
NM_003111	SP3	Homo sapiens	Sp3 transcription factor
NM_004640	BAT1	Homo sapiens	HLA-B associated transcript 1
NM_006638	RPP40	Homo sapiens	ribonuclease P/MRP 40kDa subunit
NM_177556	Tro	Homo sapiens	trophinin
NM_022970	FGFR2	Homo sapiens	fibroblast growth factor receptor 2
NM_001128149	ATXN7	Homo sapiens	ataxin 7
NM_001789	CDC25A	Homo sapiens	cell division cycle 25 homolog A (S. pombe)
NM_001786	Cdk1	Homo sapiens	cell division cycle 2, G1 to S and G2 to M
NM_003384	VRK1	Homo sapiens	vaccinia related kinase 1
NM_003506	FZD6	Homo sapiens	frizzled homolog 6 (Drosophila)
NM_001017998	DNAJC25-GNG10	Homo sapiens	DnaJ (Hsp40) homolog, subfamily C , member 25; guanine nucleotide binding protein (G protein), gamma 10; DNAJC25-GNG10 readthrough transcript
NM_001017998	GNG10	Homo sapiens	DnaJ (Hsp40) homolog, subfamily C , member 25; guanine nucleotide binding protein (G protein), gamma 10; DNAJC25-GNG10 readthrough transcript
NM_001017998	DNAJC25	Homo sapiens	DnaJ (Hsp40) homolog, subfamily C , member 25; guanine nucleotide binding protein (G protein), gamma 10; DNAJC25-GNG10 readthrough transcript
NM_014805	EPM2AIP1	Homo sapiens	EPM2A (laforin) interacting protein 1
NM_017934	PHIP	Homo sapiens	pleckstrin homology domain interacting protein
NM_182751	Mcm10	Homo sapiens	minichromosome maintenance complex component 10
NM_006624	zmynd11	Homo sapiens	zinc finger, MYND domain containing 11
NM_001128147	NF1	Homo sapiens	neurofibromin 1
NM_001379	dnmt1	Homo sapiens	DNA (cytosine-5-)-methyltransferase 1
NM_006625	SFRS13A	Homo sapiens	FUS interacting protein (serine/arginine-rich) 1; similar to FUS interacting protein (serine-arginine rich) 1
NM_006625	LOC653884	Homo sapiens	FUS interacting protein (serine/arginine-rich) 1; similar to FUS interacting protein (serine-arginine rich) 1
NM_000857	gucy1b3	Homo sapiens	guanylate cyclase 1, soluble, beta 3
NM_001137673	ilf3	Homo sapiens	interleukin enhancer binding factor 3, 90kDa
NM_006664	Ccl27	Homo sapiens	chemokine (C-C motif) ligand 27
NM_004889	ATP5J2	Homo sapiens	ATP synthase, H+ transporting, mitochondrial F0 complex, subunit F2
NM_001135242	ndrg1	Homo sapiens	N-myc downstream regulated 1
NM_000665	ache	Homo sapiens	acetylcholinesterase (Yt blood group)
NM_001130987	DYSF	Homo sapiens	dysferlin, limb girdle muscular dystrophy 2B (autosomal recessive)
NM_022551	RPS18P12	Homo sapiens	ribosomal protein S18 pseudogene 12; ribosomal protein S18 pseudogene 5; ribosomal protein S18
NM_022551	rps18	Homo sapiens	ribosomal protein S18 pseudogene 12; ribosomal protein S18 pseudogene 5; ribosomal protein S18
NM_022551	RPS18P5	Homo sapiens	ribosomal protein S18 pseudogene 12; ribosomal protein S18 pseudogene 5; ribosomal protein S18
NM_001025434	nqo1	Homo sapiens	NAD(P)H dehydrogenase, quinone 1
NM_015969	mrps17	Homo sapiens	mitochondrial ribosomal protein S17
NM_001025433	nqo1	Homo sapiens	NAD(P)H dehydrogenase, quinone 1
NM_182746	MCM4	Homo sapiens	minichromosome maintenance complex component 4
NM_001166103	Spint2	Homo sapiens	serine peptidase inhibitor, Kunitz type, 2
NM_001135247	MFAP2	Homo sapiens	microfibrillar-associated protein 2
NM_006861	RAB35	Homo sapiens	similar to hCG1778032; RAB35, member RAS oncogene family
NM_021175	Hamp	Homo sapiens	hepcidin antimicrobial peptide
NM_001135248	MFAP2	Homo sapiens	microfibrillar-associated protein 2
NM_001128128	ZEB1	Homo sapiens	zinc finger E-box binding homeobox 1
NM_181802	UBE2C	Homo sapiens	ubiquitin-conjugating enzyme E2C
NM_181803	UBE2C	Homo sapiens	ubiquitin-conjugating enzyme E2C
NM_002645	pik3c2a	Homo sapiens	phosphoinositide-3-kinase, class 2, alpha polypeptide
NM_006845	KIF2C	Homo sapiens	kinesin family member 2C
NM_001170747	PIN4	Homo sapiens	protein (peptidylprolyl cis/trans isomerase) NIMA-interacting, 4 (parvulin)
NM_013986	LOC284685	Homo sapiens	similar to Ewing sarcoma breakpoint region 1; Ewing sarcoma breakpoint region 1
NM_013986	EWSR1	Homo sapiens	similar to Ewing sarcoma breakpoint region 1; Ewing sarcoma breakpoint region 1
NM_001105562	Ube4b	Homo sapiens	ubiquitination factor E4B (UFD2 homolog, yeast)
NM_001005785	DAZ3	Homo sapiens	deleted in azoospermia 1; deleted in azoospermia 3; deleted in azoospermia 2; deleted in azoospermia 4
NM_001005785	DAZ4	Homo sapiens	deleted in azoospermia 1; deleted in azoospermia 3; deleted in azoospermia 2; deleted in azoospermia 4
NM_001005785	DAZ1	Homo sapiens	deleted in azoospermia 1; deleted in azoospermia 3; deleted in azoospermia 2; deleted in azoospermia 4
NM_001005785	DAZ2	Homo sapiens	deleted in azoospermia 1; deleted in azoospermia 3; deleted in azoospermia 2; deleted in azoospermia 4
NM_001005786	DAZ3	Homo sapiens	deleted in azoospermia 1; deleted in azoospermia 3; deleted in azoospermia 2; deleted in azoospermia 4
NM_001005786	DAZ4	Homo sapiens	deleted in azoospermia 1; deleted in azoospermia 3; deleted in azoospermia 2; deleted in azoospermia 4
NM_001005786	DAZ1	Homo sapiens	deleted in azoospermia 1; deleted in azoospermia 3; deleted in azoospermia 2; deleted in azoospermia 4
NM_001005786	DAZ2	Homo sapiens	deleted in azoospermia 1; deleted in azoospermia 3; deleted in azoospermia 2; deleted in azoospermia 4
NM_006048	Ube4b	Homo sapiens	ubiquitination factor E4B (UFD2 homolog, yeast)
NM_003772	JRKL	Homo sapiens	jerky homolog-like (mouse)
NM_181801	UBE2C	Homo sapiens	ubiquitin-conjugating enzyme E2C
NM_021189	CADM3	Homo sapiens	cell adhesion molecule 3
NM_181800	UBE2C	Homo sapiens	ubiquitin-conjugating enzyme E2C
NM_175610	TJP1	Homo sapiens	tight junction protein 1 (zona occludens 1)
NM_004871	GOSR1	Homo sapiens	golgi SNAP receptor complex member 1
NM_001006118	RBMY1E	Homo sapiens	RNA binding motif protein, Y-linked, family 1, member C; RNA binding motif protein, Y-linked, family 1, member E; RNA binding motif protein, Y-linked, family 1, member D; RNA binding motif protein, Y-linked, family 2, member B pseudogene
NM_001006118	RBMY2BP	Homo sapiens	RNA binding motif protein, Y-linked, family 1, member C; RNA binding motif protein, Y-linked, family 1, member E; RNA binding motif protein, Y-linked, family 1, member D; RNA binding motif protein, Y-linked, family 2, member B pseudogene
NM_001006118	RBMY1C	Homo sapiens	RNA binding motif protein, Y-linked, family 1, member C; RNA binding motif protein, Y-linked, family 1, member E; RNA binding motif protein, Y-linked, family 1, member D; RNA binding motif protein, Y-linked, family 2, member B pseudogene
NM_001006118	RBMY1D	Homo sapiens	RNA binding motif protein, Y-linked, family 1, member C; RNA binding motif protein, Y-linked, family 1, member E; RNA binding motif protein, Y-linked, family 1, member D; RNA binding motif protein, Y-linked, family 2, member B pseudogene
NM_001044723	Csnk1g3	Homo sapiens	casein kinase 1, gamma 3
NM_018590	csgalnact2	Homo sapiens	chondroitin sulfate N-acetylgalactosaminyltransferase 2; novel protein similar to chondroitin sulfate GalNAcT-2 (GALNACT-2)
NM_018590	LOC644504	Homo sapiens	chondroitin sulfate N-acetylgalactosaminyltransferase 2; novel protein similar to chondroitin sulfate GalNAcT-2 (GALNACT-2)
NM_001006117	RBMY1F	Homo sapiens	RNA binding motif protein, Y-linked, family 1, member F; RNA binding motif protein, Y-linked, family 1, member J
NM_001006117	RBMY1J	Homo sapiens	RNA binding motif protein, Y-linked, family 1, member F; RNA binding motif protein, Y-linked, family 1, member J
NM_001044722	Csnk1g3	Homo sapiens	casein kinase 1, gamma 3
NM_004681	EIF1AY	Homo sapiens	eukaryotic translation initiation factor 1A, Y-linked
NM_212479	zmynd11	Homo sapiens	zinc finger, MYND domain containing 11
NM_001003714	ATP5J2	Homo sapiens	ATP synthase, H+ transporting, mitochondrial F0 complex, subunit F2
NM_016326	Cklf	Homo sapiens	chemokine-like factor
NM_001002266	2015-03-08	Homo sapiens	membrane-associated ring finger (C3HC4) 8
NM_001002265	2015-03-08	Homo sapiens	membrane-associated ring finger (C3HC4) 8
NM_004862	LITAF	Homo sapiens	lipopolysaccharide-induced TNF factor
NM_001003713	ATP5J2	Homo sapiens	ATP synthase, H+ transporting, mitochondrial F0 complex, subunit F2
NM_017459	MFAP2	Homo sapiens	microfibrillar-associated protein 2
NM_001332	CTNND2	Homo sapiens	catenin (cadherin-associated protein), delta 2 (neural plakophilin-related arm-repeat protein)
NM_030647	Jhdm1d	Homo sapiens	jumonji C domain containing histone demethylase 1 homolog D (S. cerevisiae)
NM_016340	RAPGEF6	Homo sapiens	Rap guanine nucleotide exchange factor (GEF) 6
NM_017785	ccdc99	Homo sapiens	coiled-coil domain containing 99
NM_212469	CHKA	Homo sapiens	choline kinase alpha
NM_001006120	RBMY1E	Homo sapiens	RNA binding motif protein, Y-linked, family 1, member C; RNA binding motif protein, Y-linked, family 1, member E; RNA binding motif protein, Y-linked, family 1, member D; RNA binding motif protein, Y-linked, family 2, member B pseudogene
NM_001006120	RBMY2BP	Homo sapiens	RNA binding motif protein, Y-linked, family 1, member C; RNA binding motif protein, Y-linked, family 1, member E; RNA binding motif protein, Y-linked, family 1, member D; RNA binding motif protein, Y-linked, family 2, member B pseudogene
NM_001006120	RBMY1C	Homo sapiens	RNA binding motif protein, Y-linked, family 1, member C; RNA binding motif protein, Y-linked, family 1, member E; RNA binding motif protein, Y-linked, family 1, member D; RNA binding motif protein, Y-linked, family 2, member B pseudogene
NM_001006120	RBMY1D	Homo sapiens	RNA binding motif protein, Y-linked, family 1, member C; RNA binding motif protein, Y-linked, family 1, member E; RNA binding motif protein, Y-linked, family 1, member D; RNA binding motif protein, Y-linked, family 2, member B pseudogene
NM_001006121	RBMY1H	Homo sapiens	RNA binding motif protein, Y-linked, family 1, member B; RNA binding motif protein, Y-linked, family 1, member H
NM_001006121	RBMY1B	Homo sapiens	RNA binding motif protein, Y-linked, family 1, member B; RNA binding motif protein, Y-linked, family 1, member H
NM_022781	Rnf38	Homo sapiens	ring finger protein 38
NM_183043	RNF6	Homo sapiens	ring finger protein (C3H2C3 type) 6
NM_183044	RNF6	Homo sapiens	ring finger protein (C3H2C3 type) 6
NM_004660	DDX3Y	Homo sapiens	DEAD (Asp-Glu-Ala-Asp) box polypeptide 3, Y-linked
NM_004456	Ezh2	Homo sapiens	enhancer of zeste homolog 2 (Drosophila)
NM_004654	USP9Y	Homo sapiens	ubiquitin specific peptidase 9, Y-linked
NM_004653	KDM5D	Homo sapiens	lysine (K)-specific demethylase 5D
NM_001135805	Syt1	Homo sapiens	synaptotagmin I
NM_001135806	Syt1	Homo sapiens	synaptotagmin I
NM_001358	DHX15	Homo sapiens	DEAH (Asp-Glu-Ala-His) box polypeptide 15
NM_001359	DECR1	Homo sapiens	2,4-dienoyl CoA reductase 1, mitochondrial
NM_001042734	SEC24B	Homo sapiens	SEC24 family, member B (S. cerevisiae)
NM_001166159	ndufs2	Homo sapiens	NADH dehydrogenase (ubiquinone) Fe-S protein 2, 49kDa (NADH-coenzyme Q reductase)
NM_023007	JMJD4	Homo sapiens	jumonji domain containing 4
NM_001165895	Cd320	Homo sapiens	CD320 molecule
NM_005563	STMN1	Homo sapiens	stathmin 1
NM_001556	IKBKB	Homo sapiens	inhibitor of kappa light polypeptide gene enhancer in B-cells, kinase beta
NM_198427	BCAN	Homo sapiens	brevican
NM_012300	Fbxw11	Homo sapiens	F-box and WD repeat domain containing 11
NM_202002	FOXM1	Homo sapiens	forkhead box M1
NM_005509	DMXL1	Homo sapiens	Dmx-like 1
NM_202003	FOXM1	Homo sapiens	forkhead box M1
NM_003308	TSPY2	Homo sapiens	testis specific protein, Y-linked 3; testis specific protein, Y-linked 2; testis specific protein, Y-linked 1; testis specific protein, Y-linked pseudogene 7
NM_003308	Tspy1	Homo sapiens	testis specific protein, Y-linked 3; testis specific protein, Y-linked 2; testis specific protein, Y-linked 1; testis specific protein, Y-linked pseudogene 7
NM_003308	TSPY3	Homo sapiens	testis specific protein, Y-linked 3; testis specific protein, Y-linked 2; testis specific protein, Y-linked 1; testis specific protein, Y-linked pseudogene 7
NM_003308	TSPY7P	Homo sapiens	testis specific protein, Y-linked 3; testis specific protein, Y-linked 2; testis specific protein, Y-linked 1; testis specific protein, Y-linked pseudogene 7
NM_001300	klf6	Homo sapiens	Kruppel-like factor 6
NM_024598	C16orf57	Homo sapiens	chromosome 16 open reading frame 57
NM_153280	Uba1	Homo sapiens	ubiquitin-like modifier activating enzyme 1
NM_016301	Gpn3	Homo sapiens	GPN-loop GTPase 3
NM_001039178	ATP5J2	Homo sapiens	ATP synthase, H+ transporting, mitochondrial F0 complex, subunit F2
NM_014392	D4S234E	Homo sapiens	DNA segment on chromosome 4 (unique) 234 expressed sequence
NM_012316	KPNA6	Homo sapiens	karyopherin alpha 6 (importin alpha 7)
NM_004192	ASMTL	Homo sapiens	acetylserotonin O-methyltransferase-like
NM_001017916	CYB561	Homo sapiens	cytochrome b-561
NM_001017917	CYB561	Homo sapiens	cytochrome b-561
NM_139352	Taf1a	Homo sapiens	TATA box binding protein (TBP)-associated factor, RNA polymerase I, A, 48kDa
NM_001017371	SP3	Homo sapiens	Sp3 transcription factor
NM_004396	DDX5	Homo sapiens	DEAD (Asp-Glu-Ala-Asp) box polypeptide 5
NM_012112	Tpx2	Homo sapiens	TPX2, microtubule-associated, homolog (Xenopus laevis)
NM_012111	AHSA1	Homo sapiens	AHA1, activator of heat shock 90kDa protein ATPase homolog 1 (yeast)
NM_001009554	MFAP3L	Homo sapiens	microfibrillar-associated protein 3-like
NM_001146705	KDM5D	Homo sapiens	lysine (K)-specific demethylase 5D
NM_001146706	KDM5D	Homo sapiens	lysine (K)-specific demethylase 5D
NM_030751	ZEB1	Homo sapiens	zinc finger E-box binding homeobox 1
NM_024775	GEMIN6	Homo sapiens	gem (nuclear organelle) associated protein 6
NM_017697	Esrp1	Homo sapiens	epithelial splicing regulatory protein 1
NM_005530	idh3a	Homo sapiens	isocitrate dehydrogenase 3 (NAD+) alpha
NM_004384	Csnk1g3	Homo sapiens	casein kinase 1, gamma 3
NM_024579	C1orf54	Homo sapiens	chromosome 1 open reading frame 54
NM_001146075	rpap3	Homo sapiens	RNA polymerase II associated protein 3
NM_001146076	rpap3	Homo sapiens	RNA polymerase II associated protein 3
NM_001123378	ADSL	Homo sapiens	adenylosuccinate lyase
NM_203399	STMN1	Homo sapiens	stathmin 1
NM_213566	DFFA	Homo sapiens	DNA fragmentation factor, 45kDa, alpha polypeptide
NM_004401	DFFA	Homo sapiens	DNA fragmentation factor, 45kDa, alpha polypeptide
NM_001142326	Dmtf1	Homo sapiens	cyclin D binding myb-like transcription factor 1
NM_001142327	Dmtf1	Homo sapiens	cyclin D binding myb-like transcription factor 1
NM_005515	MNX1	Homo sapiens	motor neuron and pancreas homeobox 1
NM_022753	S100PBP	Homo sapiens	S100P binding protein
NM_001078166	SFRS1	Homo sapiens	splicing factor, arginine/serine-rich 1
NM_005520	Hnrnph1	Homo sapiens	heterogeneous nuclear ribonucleoprotein H1 (H)
NM_172244	SGCD	Homo sapiens	sarcoglycan, delta (35kDa dystrophin-associated glycoprotein)
NM_014367	Fam162a	Homo sapiens	family with sequence similarity 162, member A
NM_012341	GTPBP4	Homo sapiens	GTP binding protein 4
NM_004818	ddx23	Homo sapiens	DEAD (Asp-Glu-Ala-Asp) box polypeptide 23
