# Supplementary material for: Identification and validation of potential prognostic lncRNA biomarkers for predicting survival in patients with multiple myeloma
Source: J Exp Clin Cancer Res. 2015 Sep 11;34(1):102. doi: 10.1186/s13046-015-0219-5 (PMC4567800; doi:10.1186/s13046-015-0219-5)
Supplement: Additional file 3: Table S3. — List of enriched GO terms and KEGG pathways of mRNAs co-expressed with prognostic lncRNAs. (XLS 72 kb) [file 13046_2015_219_MOESM3_ESM.xls]

## Sheet: enrichment analysis results-Sup
Category	Term	Count	%	PValue	Genes	List Total	Pop Hits	Pop Total	Fold Enrichment
GOTERM_BP_FAT	GO:0000280~nuclear division	33	7.03625	4.54638e-14	NM_198437, NM_001255, NM_016237, NM_001254, NM_007057, NM_012291, NM_015261, NM_006444, NM_198436, NM_018101, NM_198435, NM_198434, NM_198433, NM_015097, NM_001005413, NM_001048199, NM_001048195, NM_001048194, NM_201567, NM_002497, NM_001012270, NM_001269, NM_001012271, NM_001789, NM_001168, NM_004365, NM_001786, NM_017785, NM_001761, NM_181799, NM_024094, NM_001813, NM_001130829, NM_003600, NM_0…	395	220	13528	5.13722
GOTERM_BP_FAT	GO:0007067~mitosis	33	7.03625	4.54638e-14	NM_198437, NM_001255, NM_016237, NM_001254, NM_007057, NM_012291, NM_015261, NM_006444, NM_198436, NM_018101, NM_198435, NM_198434, NM_198433, NM_015097, NM_001005413, NM_001048199, NM_001048195, NM_001048194, NM_201567, NM_002497, NM_001012270, NM_001269, NM_001012271, NM_001789, NM_001168, NM_004365, NM_001786, NM_017785, NM_001761, NM_181799, NM_024094, NM_001813, NM_001130829, NM_003600, NM_0…	395	220	13528	5.13722
GOTERM_BP_FAT	GO:0000279~M phase	40	8.52878	6.7339e-14	NM_198437, NM_001255, NM_001254, NM_016237, NM_007057, NM_012291, NM_015261, NM_006444, NM_198436, NM_018101, NM_198435, NM_198434, NM_198433, NM_015097, NM_006342, NM_002876, NM_001005413, NM_001048199, NM_017620, NM_001166260, NM_001048195, NM_001048194, NM_201567, NM_002497, NM_001012270, NM_001269, NM_001012271, NM_012218, NM_001789, NM_001168, NM_004365, NM_001786, NM_017785, NM_001761, NM_0…	395	329	13528	4.1639
GOTERM_BP_FAT	GO:0000087~M phase of mitotic cell cycle	33	7.03625	7.6067e-14	NM_198437, NM_001255, NM_016237, NM_001254, NM_007057, NM_012291, NM_015261, NM_006444, NM_198436, NM_018101, NM_198435, NM_198434, NM_198433, NM_015097, NM_001005413, NM_001048199, NM_001048195, NM_001048194, NM_201567, NM_002497, NM_001012270, NM_001269, NM_001012271, NM_001789, NM_001168, NM_004365, NM_001786, NM_017785, NM_001761, NM_181799, NM_024094, NM_001813, NM_001130829, NM_003600, NM_0…	395	224	13528	5.04548
GOTERM_BP_FAT	GO:0048285~organelle fission	33	7.03625	1.42248e-13	NM_198437, NM_001255, NM_016237, NM_001254, NM_007057, NM_012291, NM_015261, NM_006444, NM_198436, NM_018101, NM_198435, NM_198434, NM_198433, NM_015097, NM_001005413, NM_001048199, NM_001048195, NM_001048194, NM_201567, NM_002497, NM_001012270, NM_001269, NM_001012271, NM_001789, NM_001168, NM_004365, NM_001786, NM_017785, NM_001761, NM_181799, NM_024094, NM_001813, NM_001130829, NM_003600, NM_0…	395	229	13528	4.93532
GOTERM_BP_FAT	GO:0022403~cell cycle phase	43	9.16844	1.43385e-12	NM_198437, NM_001255, NM_001254, NM_016237, NM_007057, NM_012291, NM_015261, NM_006444, NM_198436, NM_018101, NM_198435, NM_198434, NM_198433, NM_015097, NM_006342, NM_002876, NM_001005413, NM_001048199, NM_005192, NM_017620, NM_001166260, NM_001048195, NM_001048194, NM_201567, NM_002497, NM_001012270, NM_001269, NM_001012271, NM_012218, NM_001789, NM_001168, NM_004365, NM_001786, NM_017785, NM_0…	395	414	13528	3.55717
GOTERM_BP_FAT	GO:0007049~cell cycle	61	13.0064	2.78255e-12	NM_012145, NM_001255, NM_001254, NM_007057, NM_212479, NM_018101, NM_002393, NM_006342, NM_015097, NM_002876, NM_015895, NM_001048199, NM_001166260, NM_001048195, NM_001048194, NM_001165031, NM_001012270, NM_002497, NM_001269, NM_001012271, NM_001168, NM_004365, NM_017785, NM_024094, NM_058216, NM_001130829, NM_172164, NM_016079, NM_001274, NM_002417, NM_004219, NM_007317, NM_032997, NM_004516, N…	395	776	13528	2.69218
GOTERM_BP_FAT	GO:0000278~mitotic cell cycle	39	8.31557	1.24526e-11	NM_198437, NM_001255, NM_016237, NM_001254, NM_007057, NM_012291, NM_015261, NM_006444, NM_198436, NM_018101, NM_198435, NM_198434, NM_198433, NM_015097, NM_001005413, NM_001048199, NM_005192, NM_001048195, NM_001048194, NM_201567, NM_002497, NM_001012270, NM_001269, NM_001012271, NM_001789, NM_001168, NM_004365, NM_001786, NM_017785, NM_001761, NM_018955, NM_181799, NM_024094, NM_001813, NM_0011…	395	370	13528	3.60993
GOTERM_BP_FAT	GO:0022402~cell cycle process	47	10.0213	2.40692e-10	NM_198437, NM_001255, NM_001254, NM_016237, NM_007057, NM_012291, NM_015261, NM_006444, NM_198436, NM_018101, NM_198435, NM_002393, NM_198434, NM_198433, NM_015097, NM_006342, NM_002876, NM_001005413, NM_001048199, NM_005192, NM_017620, NM_001166260, NM_001048195, NM_001048194, NM_201567, NM_002497, NM_001012270, NM_001269, NM_001012271, NM_012218, NM_001789, NM_001168, NM_004365, NM_001786, NM_0…	395	565	13528	2.84896
GOTERM_BP_FAT	GO:0051301~cell division	31	6.60981	2.50493e-09	NM_033331, NM_001255, NM_016237, NM_001254, NM_007057, NM_012291, NM_001077181, NM_015261, NM_006444, NM_018101, NM_001167606, NM_015097, NM_001826, NM_001164410, NM_001005413, NM_001048199, NM_001048195, NM_001048194, NM_201567, NM_001012270, NM_001269, NM_002497, NM_001012271, NM_001789, NM_001168, NM_004365, NM_001786, NM_001761, NM_181799, NM_001813, NM_001130829, NM_016079, NM_004935, NM_002…	395	295	13528	3.59895
GOTERM_BP_FAT	GO:0000070~mitotic sister chromatid segregation	12	2.55864	3.47471e-09	NM_001042550, NM_002497, NM_001042551, NM_012291, NM_007057, NM_015261, NM_015341, NM_006444, NM_017785, NM_032997, NM_031217, NM_024094, NM_001813, NM_001005413, NM_002358, NM_001146015, NM_014750	395	36	13528	11.416
GOTERM_BP_FAT	GO:0000819~sister chromatid segregation	12	2.55864	4.81675e-09	NM_001042550, NM_002497, NM_001042551, NM_012291, NM_007057, NM_015261, NM_015341, NM_006444, NM_017785, NM_032997, NM_031217, NM_024094, NM_001813, NM_001005413, NM_002358, NM_001146015, NM_014750	395	37	13528	11.1075
GOTERM_BP_FAT	GO:0007059~chromosome segregation	16	3.41151	9.961e-09	NM_001042550, NM_001012270, NM_002497, NM_001012271, NM_003831, NM_007057, NM_012291, NM_001042551, NM_015261, NM_001168, NM_015341, NM_006444, NM_017785, NM_032997, NM_024094, NM_031217, NM_058216, NM_001813, NM_002876, NM_001005413, NM_014750, NM_001146015, NM_002358, NM_004219	395	81	13528	6.76506
GOTERM_BP_FAT	GO:0051276~chromosome organization	38	8.10235	8.45381e-08	NM_152298, NM_001024094, NM_007057, NM_012291, NM_003308, NM_001130823, NM_015261, NM_006444, NM_018101, NM_001018075, NM_001018076, NM_001018077, NM_002876, NM_003071, NM_014292, NM_001005413, NM_058176, NM_058177, NM_182660, NM_001018074, NM_000176, NM_002497, NM_000333, NM_001128149, NM_004526, NM_001077697, NM_017785, NM_001130688, NM_003884, NM_024094, NM_001130689, NM_058216, NM_001813, NM_…	395	485	13528	2.68336
KEGG_PATHWAY	hsa04110:Cell cycle	17	3.62473	2.47739e-06	NM_033379, NM_033331, NM_001255, NM_016237, NM_001254, NM_012291, NM_001077181, NM_001083589, NM_182746, NM_001083588, NM_001114122, NM_001114121, NM_005914, NM_001237, NM_005611, NM_201567, NM_003671, NM_004526, NM_001789, NM_001786, NM_001170407, NM_001170406, NM_004701, NM_001951, NM_001130829, NM_001274, NM_002358, NM_031966, NM_001137559, NM_004219	168	125	5085	4.11643
GOTERM_BP_FAT	GO:0006260~DNA replication	20	4.26439	2.87615e-06	NM_018518, NM_015831, NM_152298, NM_001254, NM_000946, NM_000665, NM_182746, NM_001114122, NM_001114121, NM_004111, NM_005914, NM_005596, NM_201567, NM_021067, NM_001071, NM_006397, NM_001789, NM_004526, NM_016448, NM_002916, NM_001130688, NM_024094, NM_002129, NM_001130689, NM_002692, NM_182751, NM_172164, NM_181573, NM_001274, NM_002482, NM_006542	395	190	13528	3.60506
GOTERM_BP_FAT	GO:0051726~regulation of cell cycle	27	5.75693	4.47035e-06	NM_001254, NM_007057, NM_012291, NM_003400, NM_006342, NM_001826, NM_001164410, NM_015895, NM_001005413, NM_001048199, NM_005192, NM_014059, NM_001048195, NM_001048194, NM_001012270, NM_001269, NM_002497, NM_201567, NM_001012271, NM_001789, NM_001168, NM_001786, NM_181799, NM_001813, NM_001130829, NM_001274, NM_001146015, NM_002358, NM_004935, NM_033379, NM_001241, NM_201282, NM_201283, NM_201284…	395	331	13528	2.79365
GOTERM_BP_FAT	GO:0006259~DNA metabolic process	34	7.24947	1.31307e-05	NM_018518, NM_152298, NM_001254, NM_000946, NM_001130823, NM_001130862, NM_000310, NM_003925, NM_002876, NM_004111, NM_001142604, NM_001166260, NM_006479, NM_005914, NM_005596, NM_201567, NM_021067, NM_001006623, NM_001071, NM_001006622, NM_001789, NM_004526, NM_016448, NM_002916, NM_001130688, NM_024094, NM_001130689, NM_058216, NM_182751, NM_172164, NM_181573, NM_001274, NM_001145409, NM_001379…	395	506	13528	2.30126
GOTERM_BP_FAT	GO:0008380~RNA splicing	23	4.90405	3.02538e-05	NM_007363, NM_001006118, NM_152585, NM_001006117, NM_017697, NM_024775, NM_001034915, NM_080598, NM_005058, NM_004640, NM_001145410, NM_005105, NM_003016, NM_184234, NM_001358, NM_005088, NM_015885, NM_004902, NM_005089, NM_054016, NM_001078166, NM_005066, NM_004501, NM_001122827, NM_001122826, NM_005520, NM_006924, NM_031844, NM_006232, NM_004396, NM_001122825, NM_001145409, NM_006625, NM_001006…	395	284	13528	2.77361
GOTERM_BP_FAT	GO:0048015~phosphoinositide-mediated signaling	12	2.55864	4.75696e-05	NM_198437, NM_007057, NM_006461, NM_198436, NM_198435, NM_032997, NM_198434, NM_198433, NM_002067, NM_001005413, NM_004111, NM_181802, NM_181803, NM_002645, NM_001071, NM_002916, NM_001130688, NM_181799, NM_002129, NM_001130689, NM_007019, NM_003600, NM_181573, NM_004272, NM_181801, NM_181800, NM_001956	395	88	13528	4.6702
GOTERM_BP_FAT	GO:0000079~regulation of cyclin-dependent protein kinase activity	9	1.91898	0.000155213	NM_201567, NM_201282, NM_001254, NM_001241, NM_201283, NM_201284, NM_001789, NM_058241, NM_001130851, NM_001826, NM_005228, NM_012341, NM_001274, NM_001114122, NM_001114121, NM_005192, NM_014059	395	54	13528	5.70802
GOTERM_BP_FAT	GO:0006397~mRNA processing	23	4.90405	0.000182133	NM_007363, NM_001006118, NM_152585, NM_001006117, NM_017697, NM_024775, NM_001034915, NM_080598, NM_005058, NM_004640, NM_001145410, NM_005105, NM_003016, NM_184234, NM_001358, NM_005088, NM_015885, NM_004902, NM_054016, NM_001078166, NM_005066, NM_004501, NM_001122827, NM_001122826, NM_005520, NM_006924, NM_018109, NM_031844, NM_006232, NM_004396, NM_001122825, NM_001145409, NM_006625, NM_001006…	395	321	13528	2.45391
GOTERM_BP_FAT	GO:0007051~spindle organization	8	1.70576	0.000294032	NM_198437, NM_001145454, NM_012291, NM_007057, NM_006461, NM_198436, NM_032997, NM_198435, NM_198434, NM_198433, NM_006342, NM_001005413, NM_001048199, NM_203399, NM_001048195, NM_001048194, NM_181802, NM_203401, NM_181803, NM_001269, NM_181799, NM_007019, NM_003600, NM_005563, NM_181801, NM_181800	395	45	13528	6.08855
GOTERM_BP_FAT	GO:0000226~microtubule cytoskeleton organization	14	2.98507	0.000363558	NM_001145454, NM_198437, NM_007057, NM_012291, NM_006461, NM_198436, NM_032997, NM_198435, NM_198434, NM_031217, NM_198433, NM_006342, NM_001005413, NM_001048199, NM_203399, NM_001048195, NM_001048194, NM_181802, NM_203401, NM_181803, NM_001269, NM_002497, NM_003980, NM_006845, NM_004365, NM_017785, NM_181799, NM_007019, NM_003600, NM_005563, NM_181801, NM_181800	395	147	13528	3.26172
GOTERM_BP_FAT	GO:0008283~cell proliferation	27	5.75693	0.000445182	NM_012145, NM_181641, NM_152298, NM_181640, NM_003308, NM_001040138, NM_212479, NM_002393, NM_005154, NM_006342, NM_001826, NM_001164410, NM_016326, NM_000884, NM_030762, NM_001165031, NM_201567, NM_021067, NM_001789, NM_000714, NM_001030, NM_001077697, NM_016951, NM_007311, NM_172164, NM_015120, NM_002417, NM_006624, NM_012112, NM_001146015, NM_004935, NM_181696, NM_181697, NM_015831, NM_201282,…	395	436	13528	2.12087
GOTERM_BP_FAT	GO:0007017~microtubule-based process	19	4.05117	0.000448352	NM_001145454, NM_198437, NM_007057, NM_012291, NM_007317, NM_006461, NM_198436, NM_032997, NM_198435, NM_031217, NM_198434, NM_198433, NM_006342, NM_001005413, NM_001048199, NM_203399, NM_001048195, NM_001048194, NM_203401, NM_181802, NM_181803, NM_001269, NM_002497, NM_003980, NM_006845, NM_018897, NM_004365, NM_017785, NM_016426, NM_181799, NM_007019, NM_001813, NM_003600, NM_005563, NM_181801,…	395	253	13528	2.57199
GOTERM_BP_FAT	GO:0007346~regulation of mitotic cell cycle	14	2.98507	0.000501997	NM_033379, NM_201282, NM_001254, NM_201283, NM_007057, NM_012291, NM_201284, NM_032997, NM_005228, NM_001005413, NM_001048199, NM_014750, NM_001048195, NM_001048194, NM_001237, NM_181802, NM_001269, NM_181803, NM_001012270, NM_002497, NM_001012271, NM_001168, NM_001786, NM_016426, NM_001170407, NM_181799, NM_001170406, NM_001813, NM_007019, NM_001130829, NM_001146015, NM_002358, NM_181801, NM_181…	395	152	13528	3.15443
GOTERM_BP_FAT	GO:0016071~mRNA metabolic process	24	5.11727	0.00053901	NM_007363, NM_001006118, NM_152585, NM_001006117, NM_017697, NM_024775, NM_001034915, NM_080598, NM_005058, NM_004640, NM_001145410, NM_005105, NM_003016, NM_184234, NM_001358, NM_014943, NM_005088, NM_015885, NM_004902, NM_054016, NM_001078166, NM_005066, NM_004501, NM_001122827, NM_001122826, NM_005520, NM_006924, NM_018109, NM_031844, NM_006232, NM_004396, NM_001122825, NM_001145409, NM_006625…	395	370	13528	2.2215
GOTERM_BP_FAT	GO:0051303~establishment of chromosome localization	5	1.0661	0.000749496	NM_001813, NM_001012270, NM_001012271, NM_001168, NM_014750, NM_001146015, NM_017785, NM_031217	395	15	13528	11.416
GOTERM_BP_FAT	GO:0050000~chromosome localization	5	1.0661	0.000749496	NM_001813, NM_001012270, NM_001012271, NM_001168, NM_014750, NM_001146015, NM_017785, NM_031217	395	15	13528	11.416
KEGG_PATHWAY	hsa05012:Parkinson's disease	13	2.77186	0.00091809	NM_003001, NM_004544, NM_004546, NM_001035513, NM_018955, NM_001166159, NM_001035511, NM_198157, NM_001636, NM_001035512, NM_001686, NM_001152, NM_004550, NM_004552, NM_003347, NM_003334, NM_002491, NM_153280, NM_005004	168	128	5085	3.07408
KEGG_PATHWAY	hsa03030:DNA replication	7	1.49254	0.000984862	NM_002692, NM_182746, NM_006397, NM_181573, NM_004526, NM_000946, NM_004111, NM_002916, NM_005914	168	36	5085	5.88542
GOTERM_BP_FAT	GO:0016568~chromatin modification	19	4.05117	0.00113722	NM_001146705, NM_001146706, NM_016578, NM_020368, NM_152298, NM_001024094, NM_001130823, NM_017635, NM_004456, NM_001018075, NM_001018076, NM_001018077, NM_007125, NM_003071, NM_014292, NM_004653, NM_178423, NM_152998, NM_178425, NM_003325, NM_058176, NM_182660, NM_058177, NM_001018074, NM_005611, NM_000176, NM_000333, NM_001128149, NM_003884, NM_018154, NM_182659, NM_172164, NM_139048, NM_014707…	395	274	13528	2.37487
GOTERM_BP_FAT	GO:0000075~cell cycle checkpoint	10	2.1322	0.00131178	NM_033379, NM_001012270, NM_001012271, NM_001254, NM_007057, NM_001168, NM_001786, NM_001170407, NM_016426, NM_032997, NM_001170406, NM_001813, NM_001130829, NM_002834, NM_001274, NM_001005413, NM_001114122, NM_001114121, NM_002358, NM_001237	395	91	13528	3.76353
GOTERM_BP_FAT	GO:0006325~chromatin organization	23	4.90405	0.00165571	NM_001146705, NM_016578, NM_001146706, NM_020368, NM_152298, NM_001024094, NM_003308, NM_001130823, NM_017635, NM_004456, NM_001018075, NM_001018076, NM_001018077, NM_007125, NM_003071, NM_014292, NM_004653, NM_178423, NM_152998, NM_178425, NM_003325, NM_001164471, NM_058176, NM_182660, NM_058177, NM_001018074, NM_005611, NM_000176, NM_000333, NM_001128149, NM_004526, NM_001077697, NM_001130688, …	395	378	13528	2.08388
GOTERM_BP_FAT	GO:0034621~cellular macromolecular complex subunit organization	22	4.69083	0.00184365	NM_016578, NM_001145454, NM_152298, NM_003308, NM_024775, NM_003400, NM_031217, NM_018230, NM_001164410, NM_203399, NM_001164471, NM_015135, NM_203401, NM_014753, NM_006845, NM_004526, NM_001077697, NM_001130688, NM_002265, NM_054016, NM_001078166, NM_002129, NM_001130689, NM_001813, NM_006924, NM_018154, NM_004552, NM_172164, NM_005563, NM_002482, NM_006625, NM_004935, NM_004818	395	357	13528	2.11053
GOTERM_BP_FAT	GO:0045333~cellular respiration	10	2.1322	0.00205378	NM_003001, NM_004544, NM_004546, NM_001035513, NM_006899, NM_001166159, NM_001035511, NM_001035512, NM_174856, NM_174855, NM_005530, NM_004550, NM_004552, NM_002491, NM_005004, NM_000143	395	97	13528	3.53073
GOTERM_BP_FAT	GO:0045842~positive regulation of mitotic metaphase/anaphase transition	3	0.639659	0.00248944	NM_001813, NM_012291, NM_014750, NM_001146015	395	3	13528	34.2481
GOTERM_BP_FAT	GO:0006414~translational elongation	10	2.1322	0.00271153	NM_001017, NM_001402, NM_022551, NM_001000, NM_213725, NM_021104, NM_001003, NM_001035267, NM_001030, NM_018955, NM_001006, NM_001008	395	101	13528	3.3909
GOTERM_BP_FAT	GO:0051329~interphase of mitotic cell cycle	10	2.1322	0.00309766	NM_001012270, NM_201567, NM_001269, NM_001012271, NM_201282, NM_016237, NM_001254, NM_201283, NM_201284, NM_001789, NM_001168, NM_016426, NM_001130851, NM_005228, NM_001274, NM_001048199, NM_001114122, NM_005192, NM_001114121, NM_001137559, NM_031966, NM_001048195, NM_001048194	395	103	13528	3.32506
GOTERM_BP_FAT	GO:0019932~second-messenger-mediated signaling	16	3.41151	0.00374952	NM_198437, NM_201282, NM_201283, NM_007057, NM_201284, NM_006461, NM_198436, NM_032997, NM_198435, NM_198434, NM_198433, NM_002062, NM_000025, NM_002067, NM_005228, NM_001005413, NM_004111, NM_181802, NM_181803, NM_002645, NM_001071, NM_002916, NM_001130688, NM_181799, NM_002129, NM_001130689, NM_007019, NM_003600, NM_181573, NM_015120, NM_004272, NM_181801, NM_181800, NM_001956	395	235	13528	2.33179
GOTERM_BP_FAT	GO:0051325~interphase	10	2.1322	0.00375676	NM_001012270, NM_201567, NM_001269, NM_001012271, NM_201282, NM_016237, NM_001254, NM_201283, NM_201284, NM_001789, NM_001168, NM_016426, NM_001130851, NM_005228, NM_001274, NM_001048199, NM_001114122, NM_005192, NM_001114121, NM_001137559, NM_031966, NM_001048195, NM_001048194	395	106	13528	3.23095
GOTERM_BP_FAT	GO:0048232~male gamete generation	19	4.05117	0.00405739	NM_001146705, NM_020364, NM_001146706, NM_020363, NM_001006117, NM_152585, NM_003308, NM_001079673, NM_005999, NM_004081, NM_024410, NM_002876, NM_004654, NM_005058, NM_004653, NM_020420, NM_001166260, NM_014923, NM_001006623, NM_001006622, NM_003116, NM_018383, NM_001005375, NM_001077697, NM_001130688, NM_002129, NM_001130689, NM_178439, NM_058216, NM_018154, NM_015120, NM_001005785, NM_00100578…	395	308	13528	2.11271
GOTERM_BP_FAT	GO:0007283~spermatogenesis	19	4.05117	0.00405739	NM_001146705, NM_020364, NM_001146706, NM_020363, NM_001006117, NM_152585, NM_003308, NM_001079673, NM_005999, NM_004081, NM_024410, NM_002876, NM_004654, NM_005058, NM_004653, NM_020420, NM_001166260, NM_014923, NM_001006623, NM_001006622, NM_003116, NM_018383, NM_001005375, NM_001077697, NM_001130688, NM_002129, NM_001130689, NM_178439, NM_058216, NM_018154, NM_015120, NM_001005785, NM_00100578…	395	308	13528	2.11271
GOTERM_BP_FAT	GO:0034654~nucleobase, nucleoside, nucleotide and nucleic acid biosynthetic process	14	2.98507	0.00432013	NM_001165031, NM_004889, NM_003679, NM_001039178, NM_014616, NM_012145, NM_001071, NM_001905, NM_004341, NM_001686, NM_001003714, NM_000026, NM_031209, NM_000036, NM_000884, NM_001123378, NM_000194, NM_000857, NM_001003713	395	193	13528	2.48432
GOTERM_BP_FAT	GO:0034404~nucleobase, nucleoside and nucleotide biosynthetic process	14	2.98507	0.00432013	NM_001165031, NM_004889, NM_003679, NM_001039178, NM_014616, NM_012145, NM_001071, NM_001905, NM_004341, NM_001686, NM_001003714, NM_000026, NM_031209, NM_000036, NM_000884, NM_001123378, NM_000194, NM_000857, NM_001003713	395	193	13528	2.48432
GOTERM_BP_FAT	GO:0051261~protein depolymerization	3	0.639659	0.00488292	NM_203401, NM_001145454, NM_006845, NM_005563, NM_203399, NM_031217	395	4	13528	25.6861
GOTERM_BP_FAT	GO:0007019~microtubule depolymerization	3	0.639659	0.00488292	NM_203401, NM_001145454, NM_006845, NM_005563, NM_203399, NM_031217	395	4	13528	25.6861
GOTERM_BP_FAT	GO:0051640~organelle localization	9	1.91898	0.00533315	NM_001127660, NM_001813, NM_006342, NM_001012270, NM_001012271, NM_012291, NM_001168, NM_000477, NM_014750, NM_001146015, NM_017785, NM_014874, NM_031217	395	92	13528	3.35036
GOTERM_BP_FAT	GO:0010564~regulation of cell cycle process	10	2.1322	0.00605812	NM_181802, NM_002497, NM_001012270, NM_181803, NM_001269, NM_001012271, NM_012291, NM_001168, NM_016426, NM_003400, NM_181799, NM_007019, NM_001813, NM_001048199, NM_002358, NM_014750, NM_001146015, NM_181801, NM_181800, NM_001048195, NM_001048194	395	114	13528	3.00422
GOTERM_BP_FAT	GO:0006261~DNA-dependent DNA replication	7	1.49254	0.00663162	NM_002692, NM_182746, NM_181573, NM_004526, NM_000946, NM_004111, NM_001130688, NM_002916, NM_002129, NM_005914, NM_001130689	395	58	13528	4.13339
GOTERM_BP_FAT	GO:0006120~mitochondrial electron transport, NADH to ubiquinone	6	1.27932	0.00716624	NM_004550, NM_004552, NM_004544, NM_002491, NM_004546, NM_005004, NM_001166159	395	42	13528	4.89259
GOTERM_BP_FAT	GO:0007093~mitotic cell cycle checkpoint	6	1.27932	0.00791987	NM_033379, NM_001813, NM_001130829, NM_007057, NM_001005413, NM_001786, NM_002358, NM_001170407, NM_032997, NM_016426, NM_001170406, NM_001237	395	43	13528	4.7788
GOTERM_BP_FAT	GO:0009165~nucleotide biosynthetic process	13	2.77186	0.00834745	NM_001165031, NM_003679, NM_004889, NM_001039178, NM_012145, NM_014616, NM_001071, NM_001905, NM_004341, NM_001686, NM_001003714, NM_000026, NM_000036, NM_000884, NM_001123378, NM_000194, NM_000857, NM_001003713	395	186	13528	2.39368
GOTERM_BP_FAT	GO:0051129~negative regulation of cellular component organization	11	2.34542	0.00863416	NM_001130709, NM_012249, NM_183043, NM_183044, NM_001037442, NM_012291, NM_002375, NM_016170, NM_001130823, NM_005977, NM_001134364, NM_014961, NM_001134365, NM_015097, NM_001813, NM_030884, NM_030885, NM_001379, NM_002358, NM_004202	395	142	13528	2.65302
GOTERM_BP_FAT	GO:0031396~regulation of protein ubiquitination	9	1.91898	0.00873282	NM_033379, NM_181802, NM_181803, NM_001255, NM_016237, NM_001786, NM_018955, NM_001170407, NM_001170406, NM_181799, NM_007019, NM_001130829, NM_001164410, NM_012341, NM_002358, NM_004935, NM_181801, NM_001137559, NM_181800, NM_031966	395	100	13528	3.08233
GOTERM_BP_FAT	GO:0046128~purine ribonucleoside metabolic process	5	1.0661	0.00945891	NM_024819, NM_031209, NM_001128631, NM_000194, NM_005911, NM_006703	395	29	13528	5.90485
GOTERM_BP_FAT	GO:0042278~purine nucleoside metabolic process	5	1.0661	0.00945891	NM_024819, NM_031209, NM_001128631, NM_000194, NM_005911, NM_006703	395	29	13528	5.90485
GOTERM_BP_FAT	GO:0015980~energy derivation by oxidation of organic compounds	11	2.34542	0.0094825	NM_003001, NM_004544, NM_004546, NM_001035513, NM_006899, NM_001166159, NM_001035511, NM_001035512, NM_174856, NM_174855, NM_005530, NM_004550, NM_000025, NM_004552, NM_002491, NM_005004, NM_000143	395	144	13528	2.61617
KEGG_PATHWAY	hsa04114:Oocyte meiosis	10	2.1322	0.00970061	NM_033379, NM_033644, NM_012300, NM_033645, NM_198437, NM_001255, NM_016237, NM_012291, NM_001786, NM_198436, NM_001170407, NM_198435, NM_001170406, NM_198434, NM_004701, NM_198433, NM_001130829, NM_003600, NM_002358, NM_001137559, NM_031966, NM_004219	168	110	5085	2.75162
GOTERM_BP_FAT	GO:0009119~ribonucleoside metabolic process	6	1.27932	0.0105077	NM_024819, NM_031209, NM_001128631, NM_001905, NM_000194, NM_005911, NM_006703	395	46	13528	4.46714
GOTERM_BP_FAT	GO:0009116~nucleoside metabolic process	7	1.49254	0.0106261	NM_001165031, NM_024819, NM_012145, NM_031209, NM_001128631, NM_001905, NM_000194, NM_005911, NM_006703	395	64	13528	3.74589
GOTERM_BP_FAT	GO:0033043~regulation of organelle organization	14	2.98507	0.0111682	NM_012249, NM_020445, NM_012291, NM_002375, NM_001130823, NM_001040135, NM_003400, NM_001134364, NM_001134365, NM_015097, NM_005775, NM_030884, NM_030885, NM_001048199, NM_004202, NM_014750, NM_001048195, NM_001048194, NM_001269, NM_002497, NM_001018003, NM_001813, NM_001379, NM_002358, NM_001146015	395	217	13528	2.20955
GOTERM_BP_FAT	GO:0031145~anaphase-promoting complex-dependent proteasomal ubiquitin-dependent protein catabolic process	7	1.49254	0.0114279	NM_033379, NM_181802, NM_181803, NM_001255, NM_016237, NM_001786, NM_018955, NM_001170407, NM_001170406, NM_181799, NM_007019, NM_001130829, NM_002358, NM_181801, NM_001137559, NM_181800, NM_031966	395	65	13528	3.68826
GOTERM_BP_FAT	GO:0051983~regulation of chromosome segregation	3	0.639659	0.0117429	NM_001813, NM_006845, NM_012291	395	6	13528	17.1241
GOTERM_BP_FAT	GO:0000377~RNA splicing, via transesterification reactions with bulged adenosine as nucleophile	11	2.34542	0.014111	NM_004501, NM_005520, NM_006924, NM_031844, NM_006232, NM_080598, NM_004640, NM_015885, NM_024775, NM_006625, NM_054016, NM_003016, NM_005105, NM_001078166, NM_004818	395	153	13528	2.46228
GOTERM_BP_FAT	GO:0000375~RNA splicing, via transesterification reactions	11	2.34542	0.014111	NM_004501, NM_005520, NM_006924, NM_031844, NM_006232, NM_080598, NM_004640, NM_015885, NM_024775, NM_006625, NM_054016, NM_003016, NM_005105, NM_001078166, NM_004818	395	153	13528	2.46228
GOTERM_BP_FAT	GO:0000398~nuclear mRNA splicing, via spliceosome	11	2.34542	0.014111	NM_004501, NM_005520, NM_006924, NM_031844, NM_006232, NM_080598, NM_004640, NM_015885, NM_024775, NM_006625, NM_054016, NM_003016, NM_005105, NM_001078166, NM_004818	395	153	13528	2.46228
GOTERM_BP_FAT	GO:0051439~regulation of ubiquitin-protein ligase activity during mitotic cell cycle	7	1.49254	0.0171519	NM_033379, NM_181802, NM_181803, NM_001255, NM_016237, NM_001786, NM_018955, NM_001170407, NM_001170406, NM_181799, NM_007019, NM_001130829, NM_002358, NM_181801, NM_001137559, NM_181800, NM_031966	395	71	13528	3.37657
GOTERM_BP_FAT	GO:0031570~DNA integrity checkpoint	6	1.27932	0.0173033	NM_033379, NM_001130829, NM_001254, NM_002834, NM_001274, NM_001114122, NM_001114121, NM_001786, NM_001170407, NM_016426, NM_001170406, NM_001237	395	52	13528	3.9517
KEGG_PATHWAY	hsa00020:Citrate cycle (TCA cycle)	5	1.0661	0.0176789	NM_174856, NM_005530, NM_174855, NM_003001, NM_000284, NM_006899, NM_001035513, NM_001035511, NM_000143, NM_001035512	168	31	5085	4.88191
GOTERM_BP_FAT	GO:0022900~electron transport chain	9	1.91898	0.0182436	NM_001915, NM_003001, NM_004544, NM_001017916, NM_024306, NM_004546, NM_001017917, NM_001035513, NM_001166159, NM_001035511, NM_001035512, NM_004550, NM_004552, NM_002491, NM_005004	395	114	13528	2.7038
GOTERM_BP_FAT	GO:0006220~pyrimidine nucleotide metabolic process	5	1.0661	0.020015	NM_001165031, NM_003925, NM_012145, NM_001071, NM_001905, NM_004341	395	36	13528	4.75668
GOTERM_BP_FAT	GO:0031397~negative regulation of protein ubiquitination	7	1.49254	0.0206457	NM_181802, NM_181803, NM_001255, NM_016237, NM_018955, NM_181799, NM_007019, NM_001164410, NM_012341, NM_002358, NM_004935, NM_181801, NM_001137559, NM_181800	395	74	13528	3.23969
GOTERM_BP_FAT	GO:0006323~DNA packaging	9	1.91898	0.0209893	NM_001042550, NM_016578, NM_001042551, NM_003308, NM_004526, NM_015261, NM_015341, NM_006444, NM_001077697, NM_001130688, NM_002129, NM_001130689, NM_018154, NM_001164471	395	117	13528	2.63447
KEGG_PATHWAY	hsa03040:Spliceosome	10	2.1322	0.0220648	NM_001358, NM_054016, NM_001078166, NM_004501, NM_006924, NM_031844, NM_004396, NM_080598, NM_004640, NM_006625, NM_001040006, NM_005105, NM_003016, NM_006706, NM_004818	168	126	5085	2.40221
GOTERM_BP_FAT	GO:0000086~G2/M transition of mitotic cell cycle	4	0.852878	0.0220908	NM_001012270, NM_001012271, NM_016237, NM_001274, NM_001168, NM_001114122, NM_001114121, NM_031966, NM_001137559	395	21	13528	6.52345
GOTERM_BP_FAT	GO:0051783~regulation of nuclear division	6	1.27932	0.0231598	NM_001813, NM_002497, NM_001269, NM_012291, NM_001048199, NM_002358, NM_014750, NM_001146015, NM_001048195, NM_001048194	395	56	13528	3.66944
GOTERM_BP_FAT	GO:0007088~regulation of mitosis	6	1.27932	0.0231598	NM_001813, NM_002497, NM_001269, NM_012291, NM_001048199, NM_002358, NM_014750, NM_001146015, NM_001048195, NM_001048194	395	56	13528	3.66944
GOTERM_BP_FAT	GO:0042775~mitochondrial ATP synthesis coupled electron transport	6	1.27932	0.0231598	NM_004550, NM_004552, NM_004544, NM_002491, NM_004546, NM_005004, NM_001166159	395	56	13528	3.66944
GOTERM_BP_FAT	GO:0042773~ATP synthesis coupled electron transport	6	1.27932	0.0231598	NM_004550, NM_004552, NM_004544, NM_002491, NM_004546, NM_005004, NM_001166159	395	56	13528	3.66944
KEGG_PATHWAY	hsa04115:p53 signaling pathway	7	1.49254	0.0233902	NM_033379, NM_033355, NM_033356, NM_033358, NM_001786, NM_001170407, NM_016426, NM_001170406, NM_002393, NM_004701, NM_001130829, NM_001274, NM_001114122, NM_001114121, NM_001228, NM_031966, NM_001080124, NM_001080125	168	68	5085	3.11581
KEGG_PATHWAY	hsa03010:Ribosome	8	1.70576	0.023463	NM_001017, NM_022551, NM_001000, NM_213725, NM_021104, NM_001003, NM_001035267, NM_001030, NM_001006, NM_001008	168	87	5085	2.78325
GOTERM_BP_FAT	GO:0006221~pyrimidine nucleotide biosynthetic process	4	0.852878	0.025039	NM_001165031, NM_012145, NM_001071, NM_001905, NM_004341	395	22	13528	6.22693
GOTERM_BP_FAT	GO:0043525~positive regulation of neuron apoptosis	4	0.852878	0.025039	NM_001018075, NM_001025434, NM_001018076, NM_001025433, NM_001018077, NM_000176, NM_000267, NM_001164410, NM_001024094, NM_000903, NM_001042492, NM_001128147, NM_004935, NM_001020825, NM_001018074	395	22	13528	6.22693
GOTERM_BP_FAT	GO:0030071~regulation of mitotic metaphase/anaphase transition	4	0.852878	0.025039	NM_001813, NM_012291, NM_002358, NM_014750, NM_001146015	395	22	13528	6.22693
GOTERM_BP_FAT	GO:0051438~regulation of ubiquitin-protein ligase activity	7	1.49254	0.0260134	NM_033379, NM_181802, NM_181803, NM_001255, NM_016237, NM_001786, NM_018955, NM_001170407, NM_001170406, NM_181799, NM_007019, NM_001130829, NM_002358, NM_181801, NM_001137559, NM_181800, NM_031966	395	78	13528	3.07355
GOTERM_BP_FAT	GO:0051262~protein tetramerization	5	1.0661	0.0261192	NM_001166688, NM_001166686, NM_001166687, NM_000026, NM_001037811, NM_001359, NM_004493, NM_001123378, NM_000194, NM_000289	395	39	13528	4.39078
GOTERM_BP_FAT	GO:0051147~regulation of muscle cell differentiation	5	1.0661	0.0261192	NM_001128128, NM_030751, NM_014707, NM_178423, NM_178425, NM_152998, NM_018955, NM_058176, NM_058177, NM_001731, NM_004456	395	39	13528	4.39078
KEGG_PATHWAY	hsa00062:Fatty acid elongation in mitochondria	3	0.639659	0.0263546	NM_000310, NM_004092, NM_001142604, NM_000183	168	8	5085	11.3504
GOTERM_BP_FAT	GO:0014037~Schwann cell differentiation	3	0.639659	0.0265999	NM_000267, NM_001164410, NM_001042492, NM_005966, NM_001128147, NM_004935	395	9	13528	11.416
GOTERM_BP_FAT	GO:0007080~mitotic metaphase plate congression	3	0.639659	0.0265999	NM_001813, NM_017785, NM_031217	395	9	13528	11.416
GOTERM_BP_FAT	GO:0046356~acetyl-CoA catabolic process	4	0.852878	0.0281882	NM_174856, NM_005530, NM_174855, NM_003001, NM_006899, NM_001035513, NM_001035511, NM_000143, NM_001035512	395	23	13528	5.95619
GOTERM_BP_FAT	GO:0006099~tricarboxylic acid cycle	4	0.852878	0.0281882	NM_174856, NM_005530, NM_174855, NM_003001, NM_006899, NM_001035513, NM_001035511, NM_000143, NM_001035512	395	23	13528	5.95619
GOTERM_BP_FAT	GO:0051340~regulation of ligase activity	7	1.49254	0.0305981	NM_033379, NM_181802, NM_181803, NM_001255, NM_016237, NM_001786, NM_018955, NM_001170407, NM_001170406, NM_181799, NM_007019, NM_001130829, NM_002358, NM_181801, NM_001137559, NM_181800, NM_031966	395	81	13528	2.95971
GOTERM_BP_FAT	GO:0010639~negative regulation of organelle organization	7	1.49254	0.0322364	NM_001134364, NM_001134365, NM_015097, NM_001813, NM_012291, NM_002375, NM_030884, NM_030885, NM_001130823, NM_001379, NM_002358, NM_004202	395	82	13528	2.92362
GOTERM_BP_FAT	GO:0001824~blastocyst development	5	1.0661	0.0358218	NM_001127660, NM_001017371, NM_175610, NM_152298, NM_003111, NM_021067, NM_172164, NM_003257, NM_002482, NM_014874	395	43	13528	3.98234
GOTERM_BP_FAT	GO:0048167~regulation of synaptic plasticity	6	1.27932	0.0383761	NM_001332, NM_003670, NM_001164410, NM_021948, NM_004935, NM_018955, NM_002524, NM_198427	395	64	13528	3.21076
GOTERM_BP_FAT	GO:0022904~respiratory electron transport chain	6	1.27932	0.0383761	NM_004550, NM_004552, NM_004544, NM_002491, NM_004546, NM_005004, NM_001166159	395	64	13528	3.21076
GOTERM_BP_FAT	GO:0051289~protein homotetramerization	4	0.852878	0.0388301	NM_001166688, NM_001166686, NM_001166687, NM_001037811, NM_001359, NM_004493, NM_000194, NM_000289	395	26	13528	5.26894
GOTERM_BP_FAT	GO:0009109~coenzyme catabolic process	4	0.852878	0.0388301	NM_174856, NM_005530, NM_174855, NM_003001, NM_006899, NM_001035513, NM_001035511, NM_000143, NM_001035512	395	26	13528	5.26894
GOTERM_BP_FAT	GO:0006913~nucleocytoplasmic transport	10	2.1322	0.0389471	NM_018230, NM_018502, NM_012316, NM_080598, NM_004640, NM_005085, NM_006625, NM_002265, NM_054016, NM_003400, NM_015135, NM_014938	395	156	13528	2.19539
GOTERM_BP_FAT	GO:0051310~metaphase plate congression	3	0.639659	0.0391118	NM_001813, NM_017785, NM_031217	395	11	13528	9.34039
GOTERM_BP_FAT	GO:0048813~dendrite morphogenesis	3	0.639659	0.0391118	NM_003709, NM_001164410, NM_000194, NM_004935	395	11	13528	9.34039
GOTERM_BP_FAT	GO:0051028~mRNA transport	7	1.49254	0.0412789	NM_018230, NM_080598, NM_004640, NM_005085, NM_006625, NM_054016, NM_003400, NM_005105, NM_015135	395	87	13528	2.75559
GOTERM_BP_FAT	GO:0051169~nuclear transport	10	2.1322	0.0416919	NM_018230, NM_018502, NM_012316, NM_080598, NM_004640, NM_005085, NM_006625, NM_002265, NM_054016, NM_003400, NM_015135, NM_014938	395	158	13528	2.1676
GOTERM_BP_FAT	GO:0070647~protein modification by small protein conjugation or removal	10	2.1322	0.0445644	NM_033644, NM_012300, NM_181802, NM_033645, NM_000333, NM_181803, NM_001128149, NM_018955, NM_181799, NM_198157, NM_182488, NM_007019, NM_004654, NM_001105562, NM_003347, NM_012175, NM_006048, NM_181801, NM_181800, NM_018448, NM_033406	395	160	13528	2.14051
GOTERM_BP_FAT	GO:0008406~gonad development	8	1.70576	0.0451942	NM_014923, NM_001037811, NM_004493, NM_003308, NM_001077697, NM_001079673, NM_001130688, NM_000378, NM_002129, NM_001130689, NM_024426, NM_024425, NM_024424, NM_001006121, NM_006733, NM_001956	395	112	13528	2.44629
GOTERM_BP_FAT	GO:0009219~pyrimidine deoxyribonucleotide metabolic process	3	0.639659	0.0460473	NM_001165031, NM_003925, NM_012145, NM_001071	395	12	13528	8.56203
GOTERM_BP_FAT	GO:0031577~spindle checkpoint	3	0.639659	0.0460473	NM_001813, NM_001012270, NM_001012271, NM_001168, NM_002358	395	12	13528	8.56203
GOTERM_BP_FAT	GO:0015931~nucleobase, nucleoside, nucleotide and nucleic acid transport	8	1.70576	0.0470304	NM_005085, NM_001078175, NM_003400, NM_001078174, NM_054016, NM_018230, NM_001078176, NM_001078177, NM_080598, NM_004640, NM_006625, NM_005105, NM_004955, NM_015135	395	113	13528	2.42464
GOTERM_BP_FAT	GO:0051437~positive regulation of ubiquitin-protein ligase activity during mitotic cell cycle	6	1.27932	0.0478288	NM_033379, NM_181802, NM_181803, NM_001255, NM_016237, NM_001786, NM_018955, NM_001170407, NM_001170406, NM_181799, NM_007019, NM_001130829, NM_181801, NM_001137559, NM_181800, NM_031966	395	68	13528	3.02189
GOTERM_BP_FAT	GO:0065004~protein-DNA complex assembly	7	1.49254	0.0495604	NM_016578, NM_001813, NM_018154, NM_004526, NM_003308, NM_001077697, NM_001130688, NM_001164471, NM_002129, NM_001130689	395	91	13528	2.63447
