# Supplementary material for: Identification and validation of potential prognostic lncRNA biomarkers for predicting survival in patients with multiple myeloma
Source: J Exp Clin Cancer Res. 2015 Sep 11;34(1):102. doi: 10.1186/s13046-015-0219-5 (PMC4567800; doi:10.1186/s13046-015-0219-5)
Supplement: Additional file 4: Table S4. — List of known cancer genes recorded in NCG database which were co-expressed with four prognostic lncRNAs. (XLSX 13 kb) [file 13046_2015_219_MOESM4_ESM.xlsx]

## Sheet:  known cancer genes
Entrez gene ID	Gene symbol	Refseq ID	Cancer_type
7091	TLE4	NM_007005	acute myeloid leukemia
4893	NRAS	NM_002524	acute myeloid leukemia,colorectal (non-hypermutated),leukemia,lung,melanoma,myelodysplasia,myeloma,thyroid
4781	NFIB	NM_001190737;NM_005596;NM_001190738	adenoid cystic carcinoma,lipoma
9700	ESPL1	NM_012291	bladder
7404	UTY	NM_182659;NM_007125;NM_182660	bladder
4763	NF1	NM_001042492;NM_000267;NM_001128147	bladder,breast,colorectal,glioblastoma,glioma,lung,neurofibroma,ovarian,pancreas,prostate,sarcoma
4194	MDM4	NM_001204171;NR_024171;NM_002393;NM_001204172	bladder,glioblastoma,retinoblastoma
990	CDC6	NM_001254	breast
2317	FLNB	NM_001457;NM_001164318;NM_001164319;NM_001164317	breast
23277	KIAA0664	NM_015229	breast
9928	KIF14	NM_014875	breast
10535	RNASEH2A	NM_006397	breast
841	CASP8	NM_001080125;NM_033358;NM_001228;NM_033355;NM_033356;NM_033357;NM_001080124	breast,colorectal (hypermutated),head and neck squamous cell carcinoma
1956	EGFR	NM_201282;NM_201284;NM_005228;NM_201283	breast,glioblastoma,glioma,lung,ovarian,pancreas,prostate
8233	ZRSR2	NM_005089	breast,leukemia,myelodysplasia
4751	NEK2	NM_001204183;NM_002497;NM_001204182	breast,lung,ovarian,pancreas,prostate
204	AK2	NR_037592;NM_001625;NM_013411;NR_037591;NM_001199199	chronic lymphocytic leukemia
10260	DENND4A	NM_005848;NM_001144823	chronic lymphocytic leukemia
22929	SEPHS1	NM_012247;NM_001195602;NM_001195604	chronic lymphocytic leukemia
10592	SMC2	NM_001042550;NM_006444;NM_001042551	chronic lymphocytic leukemia
6426	SRSF1	NR_034041;NM_001078166;NM_006924	chronic lymphocytic leukemia
7216	TRO	NM_001039705;NM_177556;NM_177555;NM_016157;NM_177558;NM_177557	chronic lymphocytic leukemia
2263	FGFR2	NM_022974;NM_001144918;NM_022971;NM_001144916;NM_022975;NM_022973;NM_022976;NM_001144919;NM_022970;NM_023030;NM_001144917;NM_001144915;NM_022972;NM_001144913;NM_000141;NM_001144914;NM_023028	chronic lymphocytic leukemia,endometrium,lung
7514	XPO1	NM_003400	chronic lymphocytic leukemia,leukemia
54436	SH3TC1	NM_018986	colorectal
2030	SLC29A1	NM_004955;NM_001078177;NM_001078175;NM_001078174;NM_001078176	colorectal
9053	MAP7	NM_001198608;NM_001198619;NM_001198611;NM_001198616;NM_001198618;NM_001198609;NM_003980;NM_001198614;NM_001198615;NM_001198617	colorectal (hypermutated)
10915	TCERG1	NM_006706;NM_001040006	colorectal (hypermutated)
2130	EWSR1	NM_013986;NM_001163287;NM_005243;NM_001163286;NM_001163285	desmoplastic small round cell tumor,leukemia,myoepithelioma,sarcoma
1108	CHD4	NM_001273	endometrium
56171	DNAH7	NM_018897	gastric
1316	KLF6	NM_001008490;NM_001160124;NR_027653;NM_001160125;NM_001300	glioma,prostate
79026	AHNAK	NM_001620;NM_024060	kidney
4841	NONO	NM_007363;NM_001145410;NM_001145409;NM_001145408	kidney
6421	SFPQ	NM_005066	kidney
217	ALDH2	NM_001204889;NM_000690	leiomyoma
2060	EPS15	NM_001159969;NM_001981	leukemia
4300	MLLT3	NM_004529	leukemia
3110	MNX1	NM_001165255;NM_005515	leukemia
2146	EZH2	NM_001203249;NM_001203248;NM_152998;NM_004456;NM_001203247	leukemia,lymphoma,myelodysplasia,non-hodgkin lymphoma
694	BTG1	NM_001731	leukemia,lymphoma,non-hodgkin lymphoma
23092	ARHGAP26	NM_015071;NM_001135608	leukemia,myelodysplasia
5781	PTPN11	NM_002834	leukemia,myelodysplasia
6427	SRSF2	NM_001195427;NR_036608;NM_003016	leukemia,myelodysplasia
213	ALB	NM_000477	liver
29994	BAZ2B	NM_013450	liver
54908	CCDC99	NM_017785	liver
1657	DMXL1	NM_005509	liver
9516	LITAF	NM_001136473;NM_004862;NM_001136472;NR_024320	liver
55914	ERBB2IP	NM_001253701;NM_001253699;NM_001253698;NM_001006600;NM_001253697;NM_018695	lymphoma
3192	HNRNPU	NM_031844;NM_004501	lymphoma
567	B2M	NM_004048	lymphoma,non-hodgkin lymphoma
2767	GNA11	NM_002067	melanoma
7314	UBB	NM_018955	melanoma
22882	ZHX2	NM_014943	neuroblastoma
1974	EIF4A2	NM_001967	non-hodgkin lymphoma
7840	ALMS1	NM_015120	pancreas
1655	DDX5	NM_004396	prostate
9734	HDAC9	NM_058177;NM_058176;NM_001204145;NM_001204146;NM_001204148;NM_178425;NM_014707;NM_178423;NM_001204147;NM_001204144	prostate
10397	NDRG1	NM_006096;NM_001135242	prostate
64764	CREB3L2	NM_001253775;NM_194071	sarcoma
7490	WT1	NM_000378;NM_024426;NM_001198551;NM_024424;NM_024425;NM_001198552	Wilms,desmoplastic small round cell tumor
